# Supplementary material for: Relationship between nocturnal blood pressure dip and β-parapapillary atrophy zone choroidal vessel density in normal-tension glaucoma patients
Source: PLoS One. 2025 Jan 15;20(1):e0317468. doi: 10.1371/journal.pone.0317468 (PMC11734900; doi:10.1371/journal.pone.0317468)
Supplement: S1 Data — (XLSX) [file pone.0317468.s001.xlsx]

## Sheet: total
number	age	gender	OD OS	FHx	HTN	DM	CVA	IHD	DL	migraine	Raynaud	sph	cyl	SE	CCT1	CCT2	CCT3	CCTav	AXL	VFI	MD	PSD	RNFLav	GCIPLav	MAP10	MAP12	MAP14	MAP16	MAP18	MAP20	MAP22	MAP24	MAP03	MAP06	MAP08	D MAP mean	D MAP peak	D MAP low	D MAP fluctuation	N MAP mean	N MAP peak	N MAP low	N MAP fluctuation	N dip	D dip	Dipper	overdipper	D IOP mean	D IOP peak
1	57	2	1	0	0	0	0	0	0	0	0	-1	0	-1	516	516	505	512.333		53	-16.31	14.23	72	62	80	80.3333	91	81	93.6667	61.6667	78.3333	86.3333	70	75.6667	93	82.375	93.6667	61.6667	32	77.3333	86.3333	70	16.3333	15.0228	25.1391	2	0	12.6875	14
2	65	2	1	0	0	0	0	0	0	0	0	-0.75	0.62	-0.44	510	511	508	509.667	24.21	63	-12.41	14.44	71	77	90.3333	87	86	77	87	79.3333	79.6667	91.3333	78	78.6667	87	84.1667	90.3333	77	13.3333	82.6667	91.3333	78	13.3333	7.32673	8.51485	1	0	13.0625	15
3	60	2	2	0	0	1	0	0	0	0	0	-1.25	0.5	-1	576	570	574	573.333		91	-3.06	6.51	77	71	78.3333	87	87.6667	76.3333	75.6667	72.6667	73	81.6667	77	81.3333	82.6667	79.1667	87.6667	72.6667	15	80	81.6667	77	4.66667	2.73684	8.21053	1	0	11.25	14
4	53	2	2	0	0	0	0	0	0	0	0	-1.5	0.12	-1.44	511	513	509	511	24.68	67	-8.51	15.9	87	73	87	78	83.3333	86.3333	87.6667	86	55.6667	82.3333	80.6667	70	86.6667	81.3333	87.6667	55.6667	32	77.6667	82.3333	70	12.3333	13.9344	31.5574	2	0	11.875	16
5	73	1	1	0	1	0	1	1	1	0	0	0.75	1.25	1.375	524	523	521	522.667	24.76	82	-6.47	7.38	61	54	82.3333	86.3333	85	83	87.3333	83.3333	80.6667	87	88	86	85	84.125	87.3333	80.6667	6.66667	87	88	86	2	-2.22883	4.11095	1	0	12.0625	16
6	55	2	1	0	0	0	0	0	0	0	0	-1.25	0.75	-0.875	581	581	584	582	22.53	95	-1.27	4.43	82	73	93.6667	88.3333	91	72.6667	80	84	78.6667	75	83	79.6667	84	84.0417	93.6667	72.6667	21	79.2222	83	75	8	10.7586	13.535	2	0	13.5625	15
7	62	1	2	0	0	0	0	0	0	0	0	1	0.25	1.125	546	543	546	545	24.29	71	-10.42	14.71	77	70	105.333	106.667	98.3333	97.3333	104.333	93.6667	97.6667	94	97	93	95	99.7917	106.667	93.6667	13	94.6667	97	93	4	6.80585	6.13779	1	0	14.8125	17
8	57	2	1	0	1	0	0	0	0	0	0	-0.5	0.75	-0.125	594	593	596	594.333	23.97	91	-1.15	6.62	86	72	87.3333	98.6667	97	103.667	74.3333	94.6667	106.333	105.667	93.6667	100	101	95.375	106.333	74.3333	32	99.7778	105.667	93.6667	12	1.79118	22.062	1	0	13.25	16
9	55	2	1	0	0	0	0	0	0	0	0	-0.75	1	-0.25	561	562	560	561	24.2	98	-0.24	3.75	93	85	85	84.6667	95	103.333	98	102	84.3333	87	85.3333	70	79	91.4167	103.333	79	24.3333	80.7778	87	70	17	23.4275	13.5825	3	1	12.4375	15
10	58	2	1	1	0	0	0	0	0	0	0	-5	0.5	-4.75	520	521	523	521.333	25.01	96	-1.89	3.31	71	74	75.3333	70	66.6667	66	65.3333	64	73.6667	66.6667	70.6667	65	60.6667	67.7083	75.3333	60.6667	14.6667	67.4444	70.6667	65	5.66667	4	10.4	1	0	14.5	16
11	55	1	1	0	1	0	0	0	0	0	0	-1.25	1.75	-0.375	537	531	535	534.333	23.83	85	-4.9	7.79	80	89	92.3333	95	95.3333	98.3333	94	88.6667	95.3333	93.3333	87.6667	88	94	94.125	98.3333	88.6667	9.66667	89.6667	93.3333	87.6667	5.66667	6.86144	5.79903	1	0	15.3125	18
12	46	1	2	0	0	0	0	0	0	0	0	-8	2	-7	551	547	552	550		66	-12.27	11.79	53	50	97.3333	92	85	83	86	95	70.3333	76	72	66.6667	64.3333	84.125	97.3333	64.3333	33	71.5556	76	66.6667	9.33333	20.7528	23.5265	3	1	14.0625	17
13	62	1	1	0	0	0	0	0	0	0	0	-1.5	0.5	-1.25	546	544	548	546	24.01	96	-0.26	3.57	81	77	110	102.333	91.6667	81.3333	62	100.667	83	98	86.6667	99.3333	98.3333	91.1667	110	62	48	94.6667	99.3333	86.6667	12.6667	4.93601	31.9927	1	0	15.875	18
14	56	1	2	0	1	0	0	0	1	0	1	-8.5	0.75	-8.125	525	520	523	522.667	26.38	62	-14.47	12.09	69	59	101	93.6667	94.6667	92.3333	95.6667	110.667	75.6667	73	70.6667	101.333	98.3333	95.25	110.667	75.6667	35	81.6667	101.333	70.6667	30.6667	25.8093	20.5599	3	1	10.9375	13
15	63	2	2	0	1	1	0	0	0	0	1	-2.12	2.12	-1.06	554	556	556	555.333	22.53	95	-1.81	5.96	78	76	98	87.6667	78	82	88.3333	85	87.6667	92	82.6667	85.6667	97	87.9583	98	78	20	86.7778	92	82.6667	9.33333	6.01611	11.3216	1	0	12.8125	15
16	51	2	1	0	0	0	0	0	0	0	0	-3.5	0.75	-3.125	526	528	524	526	25.23	58	-10.55	16.24	74	75	79	86.6667	83.6667	81.3333	89.6667	74.3333	72	76.6667	73	74	67	79.2083	89.6667	67	22.6667	74.5556	76.6667	73	3.66667	7.83798	15.4129	1	0	13.8125	15
17	64	2	2	0	0	0	0	0	0	0	0	-1.5	1.5	-0.75	550	548	552	550	23.89	91	-4.14	6.52	71	74	85	102.333	101	95	93	94.3333	89.6667	83.3333	66	89	94.6667	94.375	102.333	85	17.3333	79.4444	89	66	23	30.0662	9.93377	3	1	13.5625	16
18	46	1	1	0	0	0	0	0	0	0	0	-5.12	1.25	-4.495	577	572	573	574	25.81	96	-3.36	2.22	82	78	84.6667	94.6667	86	97	103.333	93.6667	93	85.3333	84	93	104	94.5417	104	84.6667	19.3333	87.4444	93	84	9	11.1503	10.4451	2	0	15.4375	17
19	50	1	1	1	0	0	0	0	0	0	0	-8	2	-7	545	546	545	545.333	27.51	87	-6.19	7.28	72	65	78.3333	97.3333	77.6667	77.6667	82	76.3333	74.3333	67	59	75.6667	70.6667	79.2917	97.3333	70.6667	26.6667	67.2222	75.6667	59	16.6667	25.5912	10.8776	3	1	11.8125	15
20	55	1	1	1	0	0	0	0	0	0	0	-1.25	1.5	-0.5	568	566	572	568.667	24	86	-5.92	8.79	57	76	106.667	97.3333	100.667	105.333	111	109.333	107	96.3333	101	102	99.6667	104.625	111	97.3333	13.6667	99.7778	102	96.3333	5.66667	7.92513	6.96933	1	0	10.9375	14
21	45	2	1	0	0	0	0	0	0	0	0	-2.37	0.37	-2.185	520	520	521	520.333	23.17	95	-1.93	3.98	89	79	111.333	85.6667	92	91.3333	95.6667	94.6667	93	122	89	95.6667	97.3333	95.125	111.333	85.6667	25.6667	102.222	122	89	33	6.4389	9.94306	1	0	13.1875	15
22	53	1	2	1	0	0	0	0	0	1	0	-4.25	0.75	-3.875	539	540	542	540.333	26.57	90	-4.49	9.23	92	85	97	97	89	92.6667	99.6667	96.6667	95.3333	85	79.3333	82.6667	98.3333	95.7083	99.6667	89	10.6667	82.3333	85	79.3333	5.66667	17.1093	7.00914	2	0	12.875	14
23	63	2	1	0	1	0	0	0	0	0	0	-1.25	1.62	-0.44	570	569	573	570.667	22.74	64	-10.17	13.64	79	65	98	93.6667	99.3333	89	96.6667	91.3333	96.3333	92.3333	93.3333	88.6667	92	94.5417	99.3333	89	10.3333	91.4444	93.3333	88.6667	4.66667	6.21419	5.86161	1	0	12.125	14
24	62	2	2	0	0	0	0	0	0	0	0	0.5	0.5	0.75	548	547	546	547		60	-14.13	15.07	58	62	95	94.6667	46.3333	92.6667	92.6667	90.6667	89	86.3333	87.6667	98	98	87.375	98	46.3333	51.6667	90.6667	98	86.3333	11.6667	1.19218	46.9719	1	0	10.8125	13
25	56	2	2	1	1	0	0	0	0	0	0	-2.37	0.37	-2.185	506	504	505	505	24.51	92	-2.86	4.64	76	76	85	80.6667	82.3333	73	69.6667	72.6667	76	67	67.3333	78.6667	99.6667	79.875	99.6667	69.6667	30	71	78.6667	67	11.6667	16.1189	12.7804	2	0	11.5625	13
26	59	1	2	0	1	0	0	0	0	0	0	0	0	0	552	523	520	531.667	22.55	96	-2.29	2.95	65	76	104.333	111	89.3333	87	89.3333	80.3333	89	95.3333	67.6667	69.6667	77.3333	90.9583	111	77.3333	33.6667	77.5556	95.3333	67.6667	27.6667	25.607	14.9794	3	1	10.1875	12
27	63	1	1	0	1	0	0	0	0	0	0	-1.25	0.5	-1	560	561	563	561.333	24.51	95	-1.73	6.15	66	74	87.6667	83.6667	84.6667	95.3333	91.6667	89	93	82	93	94.6667	97	90.25	97	83.6667	13.3333	89.8889	94.6667	82	12.6667	9.14127	7.29455	1	0	11.3125	16
28	62	1	1	0	0	0	0	0	1	0	0	1	0.5	1.25	480	475	476	477	22.59	88	-5.09	8.5	86	89	105	98.6667	105	108.333	114	103	102	101	86.6667	111.333	116.333	106.542	116.333	98.6667	17.6667	99.6667	111.333	86.6667	24.6667	18.6547	7.39147	2	0	15.9375	19
29	61	2	1	0	0	0	0	0	0	0	1	-2.5	0	-2.5	546	545	546	545.667	24.38	76	-8.57	9.46	64	64	93	97.6667	87	76.6667	89.6667	88.3333	84	87.3333	74.6667	84	92.3333	88.5833	97.6667	76.6667	21	82	87.3333	74.6667	12.6667	15.7103	13.4525	2	0	13.3125	16
30	61	2	2	0	1	0	0	0	0	1	1	0	0.5	0.25	554	554	556	554.667	22.35	78	-9.13	10.65	81	72	92	103.333	91.3333	105.667	105.333	97.6667	93.6667	100.333	71	100.667	105.667	99.3333	105.667	91.3333	14.3333	90.6667	100.667	71	29.6667	28.5235	8.05369	3	1	14.4375	19
31	70	2	2	0	1	0	1	1	1	0	0	0	0.62	0.31	529	525	528	527.333	23.09	70	-9.04	10.5	74	69	107.667	96	89	98.3333	116	97	100.667	96.6667	82.3333	95.3333	97.6667	100.292	116	89	27	91.4444	96.6667	82.3333	14.3333	17.9061	11.2588	2	0	13.8125	16
32	70	2	1	0	0	0	0	0	0	0	0				537	538	543	539.333		74	-6.73	8.97	53	58	80	93.6667	64.6667	85.6667	94.6667	94.6667	99.6667	71.6667	74.6667	85	102.667	89.4583	102.667	64.6667	38	77.1111	85	71.6667	13.3333	19.8882	27.7131	2	0	12.9375	15
33	43	2	2	0	0	0	0	0	0	1	0	-1.5	0.5	-1.25	519	523	518	520	24.3	92	-10.6	6.32	84	74	96.6667	97	93.3333	87.6667	102.333	89	91.6667	93.3333	94.6667	102.333	105	95.3333	105	87.6667	17.3333	96.7778	102.333	93.3333	9	2.0979	8.04196	1	0	13.625	16
34	35	1	2	0	0	0	0	0	0	0	0	-3	0.5	-2.75	519	524	525	522.667	25.57	94	-3.33	2.44	65	61	86.3333	96.6667	80	96.3333	89.6667	101	76	90.3333	92.6667	84	79.3333	88.1667	101	76	25	89	92.6667	84	8.66667	4.7259	13.7996	1	0	15.8125	18
35	60	2	2	0	1	0	0	0	0	0	0	-2.25	1	-1.75	536	537	530	534.333	23.95	86	-5.78	5.98	78	71	108.667	105.333	106.333	109.667	105.667	101.667	90.3333	101.333	85.3333	94	99.6667	103.417	109.667	90.3333	19.3333	93.5556	101.333	85.3333	16	17.4859	12.6511	2	0	15.25	19
36	51	2	2	0	0	0	0	0	0	0	0	-6.25	0	-6.25	535	533	545	537.667	25.92	99	0.01	2.84	74	73	81.6667	88.3333	91	87.6667	101.667	78	95	77.3333	78.3333	83.3333	89.3333	89.0833	101.667	78	23.6667	79.6667	83.3333	77.3333	6	13.1899	12.4415	2	0	14.6875	16
37	57	1	1	0	1	0	0	0	0	0	0	-7.5	0.75	-7.125	527	531	525	527.667	27.44	94	-3	5.02	80	64	137.667	127	109.667	121.667	97	118.333	113.333	96.3333	88.3333	94.3333	114.667	117.417	137.667	97	40.6667	93	96.3333	88.3333	8	24.7693	17.3882	3	1	15.9375	20
38	48	2	1	0	0	0	0	0	0	0	0	-6.25	0.75	-5.875	499	495	499	497.667	26.08	81	-7.47	10.72	59	70	71.6667	84.3333	72.6667	75	79.6667	83.6667	83.6667	79.3333	62	75.6667	82.6667	79.1667	84.3333	71.6667	12.6667	72.3333	79.3333	62	17.3333	21.6842	9.47368	3	1	13	16
39	47	1	2	1	0	0	0	0	0	0	0	-5.5	0.5	-5.25	588	590	587	588.333		88	-4.78	9.7	71	71	108.667	102.333	104.333	106.333	102.667	107	99	101.667	90.3333	96.3333	103.667	104.25	108.667	99	9.66667	96.1111	101.667	90.3333	11.3333	13.3493	5.03597	2	0	17.9375	21
40	39	2	2	0	0	0	0	0	0	0	0	-13.5	2.87	-12.065	569	575	575	573	27.58	96	-3.36	2.72	61	65	84.6667	76.6667	83	78.6667	79.6667	94.6667	79.6667	71.3333	74.6667	73.3333	81	82.25	94.6667	76.6667	18	73.1111	74.6667	71.3333	3.33333	13.2725	6.78825	2	0	16.8125	20
41	53	2	2	0	0	0	0	0	0	0	0				532	535	530	532.333	23.15	86	-5.63	8.53	60	66	111.333	85	104.667	100.333	103.667	96.3333	105.333	94.6667	71.6667	102.333	102.333	101.125	111.333	85	26.3333	89.5556	102.333	71.6667	30.6667	29.1306	15.9456	3	1	13.25	15
42	50	2	1	0	0	0	0	0	0	0	0	-8.25	0.5	-8	529	528	523	526.667	26.55	84	-6.36	9.83	61	67	116.333	105	111.667	109.333	115.333	103.667	105.333	110.333	79	97.3333	102.333	108.625	116.333	102.333	14	95.5556	110.333	79	31.3333	27.2727	5.7921	3	1	15.75	18
43	65	2	2	0	0	1	0	0	0	0	0	0.5	1.5	1.25	602	617	620	613	23.7	76	-11.14	10.08	66	67	80.3333	91	85.3333	77.3333	87	88.6667	88.3333	91.3333	88.6667	89.3333	95.3333	86.6667	95.3333	77.3333	18	89.7778	91.3333	88.6667	2.66667	-2.30769	10.7692	1	0	13	15
44	57	2	1	0	1	0	0	0	0	0	0	-0.5	2.37	0.685	490	499	495	494.667	23.1	58	-15.09	11.9	80	73	95.6667	98	75	80.6667	98.3333	86.3333	86.3333	90.6667	70.6667	72.6667	103	90.4167	103	75	28	78	90.6667	70.6667	20	21.8433	17.0507	3	1	11.625	14
45	63	2	2	0	1	0	0	0	0	0	0	0	1.37	0.685	552	547	546	548.333	23.27	92	-0.7	5.47	73	72	81.6667	83.3333	71.3333	83.6667	70.3333	78.6667	76	77	78.3333	83.6667	89	79.25	89	70.3333	18.6667	79.6667	83.6667	77	6.66667	2.83912	11.2513	1	0	12.8125	15
46	58	1	1	0	0	0	0	0	0	0	0	-4.5	0.5	-4.25	591	589	590	590	26.77	96	-0.67	2.65	81	69	95	112.667	91	87.3333	105.667	107.333	108	98	90.3333	105.333	125	104	125	87.3333	37.6667	97.8889	105.333	90.3333	15	13.141	16.0256	2	0	17.3125	19
47	56	1	2	0	0	0	0	0	0	0	0	-0.75	0.75	-0.375	576	577	580	577.667	24.31	88	-3.62	7.21	84	75	91.3333	78	81.6667	90.6667	95.6667	87	81.3333	85.3333	64.6667	88.6667	97.6667	87.9167	97.6667	78	19.6667	79.5556	88.6667	64.6667	24	26.4455	11.2796	3	1	14.0625	16
48	52	2	2	0	1	0	0	0	0	0	0	-5.37	1.75	-4.495	552	548	545	548.333	25.48	85	-5.68	10.52	70	72	116.333	96	89.6667	91.6667	99.6667	93.6667	109	75.6667	83.3333	92.6667	101	99.625	116.333	89.6667	26.6667	83.8889	92.6667	75.6667	17	24.0485	9.99582	3	1	14.25	16
49	62	2	1	0	1	0	0	0	1	0	0	-12.25	2.25	-11.125	548	544	543	545	27.02	65	-11.75	14.52	73	66	97.3333	101.333	94	98.3333	98.3333	92.6667	107.333	91	87.6667	92.6667	94.6667	98	107.333	92.6667	14.6667	90.4444	92.6667	87.6667	5	10.5442	5.44218	2	0	13	16
50	45	2	2	0	0	0	0	0	0	0	0	-7	0.25	-6.875	564	567	566	565.667	26.61	84	-5.39	9.36	73	73	97.3333	92.3333	93	87.6667	94.3333	91.6667	74	97	98.3333	79	76.3333	88.3333	97.3333	74	23.3333	91.4444	98.3333	79	19.3333	10.566	16.2264	2	0	15.375	16
51	48	1	1	1	0	0	0	0	0	0	0	-6.62	0.12	-6.56	554	549	554	552.333	28	97	0.34	4.06	67	64	95.3333	82.6667	112	87.6667	99.3333	83.3333	86.6667	68.3333	77.3333	69	72	89.875	112	72	40	71.5556	77.3333	68.3333	9	23.9685	19.8887	3	1	13.5	17
52	38	2	2	0	0	0	0	0	0	0	0	-3.75	0.5	-3.5	517	520	520	519		91	-3.93	8.01	78	70	96	94.6667	86.6667	98	92.6667	102	96.6667	99.6667	71.6667	96	67.6667	91.7917	102	67.6667	34.3333	89.1111	99.6667	71.6667	28	21.9246	26.2823	3	1	15.4375	19
53	62	1	1	0	1	0	0	0	0	0	0	-5	0	-5	560	563	566	563	26.1	70	-12.62	15.83	62	65	92.6667	101	94	95.3333	102.667	94	96.6667	98.3333	98.6667	99.3333	98.3333	96.8333	102.667	92.6667	10	98.7778	99.3333	98.3333	1	-1.54905	4.30293	1	0	14.4375	17
54	52	2	2	0	0	0	0	0	0	0	0	-3.62	0.37	-3.435	651	655	653	653	25.74	77	-5.13	8.72	70	66	99	101.667	81.3333	89	100	100.333	103	89	91.6667	89.6667	86.6667	95.125	103	81.3333	21.6667	90.1111	91.6667	89	2.66667	6.4389	14.4985	1	0	14.4375	16
55	61	2	2	0	0	0	0	0	0	0	0	-0.25	1.25	0.375	562	563	564	563	23.9	93	-2.38	4.23	68	71	92.3333	104	85.6667	91.3333	116.667	94.3333	140.667	92.3333	88	90	140.667	108.208	140.667	85.6667	55	90.1111	92.3333	88	4.33333	18.6754	20.8317	2	0	14.9375	17
56	57	2	1	0	0	0	0	0	0	0	0	-1.25	0.5	-1	558	561	567	562	24.32	76	-8.886	14.94	68	67	88	84.3333	84	82.6667	85.3333	69.3333	65	66.3333	64.3333	79.6667	81.3333	80	88	65	23	70.1111	79.6667	64.3333	15.3333	19.5833	18.75	2	0	11.625	14
57	70	1	1	0	0	0	0	0	0	0	0	0.5	1.25	1.125	513	512	519	514.667	24.32	63	-13.24	13.03	77	70	80.3333	77	85.6667	75.3333	71.3333	73.3333	82	78.6667	83.3333	80	72.6667	77.2083	85.6667	71.3333	14.3333	80.6667	83.3333	78.6667	4.66667	-1.88883	7.60928	1	0	11.375	14
58	63	1	1	0	1	0	0	0	1	0	0	-2.5	0	-2.5	553	555	557	555	24.88	75	-5.93	10.04	56	53	90	86	78.6667	71.6667	81	98.3333	116.333	85	97.6667	101.667	106.333	91.0417	116.333	71.6667	44.6667	94.7778	101.667	85	16.6667	6.63616	21.2815	1	0	11.3125	15
59	45	2	2	0	1	0	0	0	0	0	0	-3.5	2	-2.5	506	506	508	506.667	24.1	96	-1.94	4.15	81	71	85.3333	87.3333	93.6667	93.6667	92.6667	90.3333	103	53.6667	96.3333	89.3333	90	92	103	85.3333	17.6667	79.7778	96.3333	53.6667	42.6667	41.6667	7.24638	3	1	12.4375	15
60	66	2	2	0	0	0	0	0	1	0	0	2	0	2	505	532	529	522	22.23	81	-5.55	9.07	79	72	90.3333	97.6667	90.3333	93.6667	115.333	88.3333	90	88	91	81	85	93.8333	115.333	85	30.3333	86.6667	91	81	10	13.6767	9.41385	2	0	13.75	16
61	50	1	1	1	1	0	0	0	0	0	0	-6.5	1.25	-5.875	517	538	507	520.667	25.72	75	-11.35	10.79	70	62	90.6667	85.3333	105.667	88	102	98.3333	101.333	97.6667	76.6667	85	102	96.6667	105.667	85.3333	20.3333	86.4444	97.6667	76.6667	21	20.6897	11.7241	3	1	13.875	16
62	37	2	2	1	0	0	0	0	0	0	0	-0.62	0	-0.62	500	498	497	498.333	23.26	73	-10.01	15.25	95	76	73.6667	85.3333	86.6667	90.6667	79	74.6667	58	95	79	72	56.3333	75.5417	90.6667	56.3333	34.3333	82	95	72	23	4.68836	25.4275	1	0	13.3125	15
63	34	2	1	0	0	0	0	0	0	1	0	-4.5	0.75	-4.125	498	499	500	499	25.08	50	-18.1	15.91	67	68	82.6667	74.6667	75.3333	80	77	79	73.3333	86	78	78.3333	73.6667	76.9583	82.6667	73.3333	9.33333	80.7778	86	78	8	-1.35355	4.71034	1	0	12.6875	14
64	38	1	1	0	0	0	0	0	0	0	0	-2.62	0.25	-2.495	479	475	479	477.667	24.73	73	-10.1	12.76	74	68	103	105.333	95.3333	98.3333	107	109	93.6667	102.333	86	87.6667	127.667	104.917	127.667	93.6667	34	92	102.333	86	16.3333	18.0302	10.7228	2	0	14.875	17
65	47	1	2	0	0	0	0	0	0	0	0	-2.25	0	-2.25	522	525	520	522.333	23.34	93	-2.29	4.48	63	80	92	101.333	92.6667	78.6667	92.6667	97	89.3333	91.6667	81.3333	90	90.3333	91.75	101.333	78.6667	22.6667	87.6667	91.6667	81.3333	10.3333	11.3533	14.2598	2	0	14.5625	16
66	59	2	2	0	0	0	0	0	0	0	0	1.5	0.5	1.75	550	560	597	569	23.67	92	-3.91	3.75	76	68	83.6667	75.3333	94	81.6667	74.3333	71.6667	79.3333	74.3333	72.6667	78.3333	70	78.75	94	70	24	75.1111	78.3333	72.6667	5.66667	7.72487	11.1111	1	0	12.6875	15
67	39	2	1	0	0	0	0	0	0	0	0	-2	0.75	-1.625	532	530	533	531.667	24.32	95	-1.83	4.77	81	77	88.3333	83.6667	72.3333	71.3333	91	77.3333	74.3333	77	88.3333	73.3333	66.6667	78.125	91	66.6667	24.3333	79.5556	88.3333	73.3333	15	6.13333	14.6667	1	0	11.5	14
68	47	2	1	0	0	0	0	0	0	0	0	-5.75	0.62	-5.44	476	476	482	478	25.38	50	-16.75	15.84	66	70	106.333	107.333	120	108.333	122.333	103.333	113.667	104.667	113.333	112.333	95.6667	109.625	122.333	95.6667	26.6667	110.111	113.333	104.667	8.66667	4.523	12.7328	1	0	15.5625	19
69	48	2	1	0	0	0	0	0	0	0	0	-6.12	0.62	-5.81	535	531	535	533.667	24.93	93	-0.82	6.17	71	69	89	90.3333	82.6667	79	116.333	86.6667	97.3333	72	73.3333	73	90	91.4167	116.333	79	37.3333	72.7778	73.3333	72	1.33333	21.2397	13.5825	3	1	14.8125	18
70	53	1	1	1	0	0	0	0	0	0	0	0.37	0.25	0.495	606	615	616	612.333	23.49	64	-11.09	14.41	75	63	95.3333	106.333	100	107.667	103.667	117.333	83	83.3333	63	63.3333	79	99.0417	117.333	79	38.3333	69.8889	83.3333	63	20.3333	36.3904	20.2356	3	1	13.3125	16
71	61	2	2	0	0	0	0	0	0	0	0	-0.5	1.25	0.125	528	528	530	528.667	22.72	94	-1.59	3.83	87		80.6667	80	77.3333	70.3333	83	92.6667	91	93	71.6667	79.6667	88	82.875	92.6667	70.3333	22.3333	81.4444	93	71.6667	21.3333	13.5244	15.1332	2	0	12.375	15
72	55	2	2	0	0	0	0	0	0	0	0	0.75	0.75	1.125	582	585	588	585	22.46	98	-11.17	1.75	81	79	107.667	88.6667	92.3333	92.3333	101	86.6667	104	85.3333	93	80	86.6667	94.9167	107.667	86.6667	21	86.1111	93	80	13	15.7155	8.69183	2	0	13.375	15
73	53	2	2	0	0	0	0	0	0	0	0	-7	1	-6.5	534	544	542	540	25.11	83	-5.94	9.85	81	75	84	86.6667	77.3333	75	63.6667	88.3333	78	83.6667	61.3333	87.6667	92.3333	80.6667	92.3333	63.6667	28.6667	77.5556	87.6667	61.3333	26.3333	23.9669	21.0744	3	1	11.0625	15
74	49	1	2	0	0	0	0	0	0	0	0	-5.5	0	-5.5	526	528	528	527.333	25.51	81	-7.61	9.66	69	73	107.667	117	115	99.3333	96.6667	127.333	92.6667	84.6667	78	83.3333	80.6667	104.542	127.333	80.6667	46.6667	82	84.6667	78	6.66667	25.3886	22.8378	3	1	10.5	12
75	58	1	2	0	1	1	0	0	0	0	0	0.25	0.37	0.435	572	569	568	569.667	24.61	95	-1.76	4.26	84	87	92	90.6667	93	96.6667	93	98.6667	80.3333	94	88.6667	101	93.6667	92.25	98.6667	80.3333	18.3333	94.5556	101	88.6667	12.3333	3.88437	12.9178	1	0	12.9375	15
76	51	1	1	0	0	0	0	0	0	0	0	-2.75	1	-2.25	561	558	560	559.667	25.95	96	-0.08	3.2	74	63	81	82.6667	82	84.3333	71.3333	86.3333	85.6667	87	90	89.6667	89.3333	82.8333	89.3333	71.3333	18	88.8889	90	87	3	-5.03018	13.8833	1	0	13.6875	15
77	52	2	1	1	0	0	0	0	0	0	0	-2.87	0.87	-2.435	504	505	505	504.667	25	74	-9.16	13.85	78	63	83.3333	88	84	75	92.3333	61	54.6667	83.3333	57	56	82.6667	77.625	92.3333	54.6667	37.6667	65.4444	83.3333	56	27.3333	27.8583	29.576	3	1	15.8125	18
78	62	2	2	0	1	0	0	0	1	0	0	2.25	0	2.25	536	525	527	529.333	22.19	95	-2.14	3.87	65	70	85.3333	91	78	79.3333	98.3333	90	86.6667	83.3333	74	77	88	87.0833	98.3333	78	20.3333	78.1111	83.3333	74	9.33333	15.0239	10.4306	2	0	13.3125	15
79	68	2	2	0	1	0	0	0	0	0	0	1.37	0.75	1.745	496	494	494	494.667	22.74	95	-0.94	5.72	81	71	101	103.667	94.6667	96.3333	110	90.3333	92	84	89.6667	96.6667	106.333	99.2917	110	90.3333	19.6667	90.1111	96.6667	84	12.6667	15.4008	9.02224	2	0	15.5	18
80	53	1	2	0	0	0	0	0	0	0	0	-5.25	0.25	-5.125	531	533	534	532.667		94	-2.32	5.11	94	83	99.6667	104	101	104.667	102.333	104.333	116	91.6667	104.667	98.3333	100.667	104.083	116	99.6667	16.3333	98.2222	104.667	91.6667	13	11.9295	4.24339	2	0	15.3125	18
81	59	2	2	0	1	0	0	0	1	0	0	-0.5	1	0	534	530	535	533	24.12	95	-2.11	2.61	66	75	116	103.667	108	84	100	143.333	109.667	106	118.333	85.3333	109.333	109.25	143.333	84	59.3333	103.222	118.333	85.3333	33	21.8917	23.1121	3	1	13.6875	15
82	51	1	1	0	1	0	0	0	0	0	0	-4.87	1	-4.37	520	528	525	524.333	24.6	99	0.49	2.16	72	74	115.333	110	100.667	112.667	90	103.667	89	109.667	106	90.6667	109	103.792	115.333	89	26.3333	102.111	109.667	90.6667	19	12.6455	14.2513	2	0	14.25	16
83	56	2	2	0	1	0	0	0	0	0	0	-1.62	1.37	-0.935	539	545	543	542.333	23.97	93	-3.47	5.75	78	77	88	104.667	104.667	100	99	111.333	109.333	117.667	90.3333	68.3333	95.6667	101.583	111.333	88	23.3333	92.1111	117.667	68.3333	49.3333	32.7317	13.3716	3	1	13.3125	15
84	55	1	2	0	1	0	0	0	0	0	0	0.25	1.12	0.81	568	573	563	568	22.57	96	-2.03	1.9	92	84	117.333	101.333	95.3333	106	105.333	109.333	106.667	114.333	111.667	108.667	103.333	105.583	117.333	95.3333	22	111.556	114.333	108.667	5.66667	-2.92028	9.70797	1	0	15.1875	16
85	34	1	1	0	0	0	0	0	0	0	0	-4.75	0	-4.75	535	538	538	537	26.58	80	-8.28	10.71	90	73	95	85.6667	102.333	104.667	123	88.6667	107	112	79.3333	109.333	93.6667	100	123	85.6667	37.3333	100.222	112	79.3333	32.6667	20.6667	14.3333	3	1	13.5625	15
86	73	2	2	0	1	0	0	0	0	0	0	0.75	2	1.75	507	502	504	504.333	22.61	67	-9.96	11.99	67	66	78	82	73.3333	82.3333	87	85.3333	81	87.3333	86	84	88.6667	82.2083	88.6667	73.3333	15.3333	85.7778	87.3333	84	3.33333	-2.17942	10.7957	1	0	12.9375	14
87	61	1	2	0	0	0	0	0	1	0	0	-5.5	0.5	-5.25	623	619	606	616	25.93	86	-5.24	7.02	67	65	115.333	103.333	102	93	76.6667	100	126.333	108	98.3333	100.333	102.667	102.417	126.333	76.6667	49.6667	102.222	108	98.3333	9.66667	3.98698	25.1424	1	0	16.4375	18
88	64	2	2	0	0	0	0	0	0	0	0	1	0.5	1.25	506	495	495	498.667	23.44	96	-4.96	2.29	81	78	104.333	96	85.3333	96.3333	115.333	100	103.667	103.333	100.333	79.3333	92.3333	99.1667	115.333	85.3333	30	94.3333	103.333	79.3333	24	20	13.9496	3	1	13.625	16
89	33	1	1	1	0	0	0	0	0	0	0	-4.12	0.5	-3.87	520	524	524	522.667	26.71	95	-2.47	3.6	85	79	83.6667	92.3333	105.333	74	79.3333	85.3333	89	86	76.3333	84.3333	91.6667	87.5833	105.333	74	31.3333	82.2222	86	76.3333	9.66667	12.8449	15.509	2	0	12.625	14
90	73	1	2	0	0	0	0	0	0	0	0	0.37	0.87	0.805	531	533	528	530.667	24.45	86	-7.12	7.74	63	63	74	84.6667	75	79.6667	83	77.6667	78.3333	82.6667	94	86	82.6667	79.375	84.6667	74	10.6667	87.5556	94	82.6667	11.3333	-4.14698	6.77165	1	0	15.0625	18
91	46	1	1	0	0	0	0	0	0	0	0	-5.75	0.5	-5.5	523	526	526	525	25.43	98	0.21	3.51	83	74	113.667	93	113.667	111	114	106.333	107.333	112.667	103	96	107.333	108.292	114	93	21	103.889	112.667	96	16.6667	11.3505	14.1208	2	0	13.625	15
92	35	1	2	0	0	0	0	0	1	0	0	-8.37	0.62	-8.06	596	603	603	600.667	26.87	97	-0.33	2.54	82	71	109	105.667	74	91.6667	110.667	118.333	93	98	87.3333	86	100.667	100.375	118.333	74	44.3333	90.4444	98	86	12	14.3213	26.2765	2	0	17.3125	20
93	63	1	1	0	1	0	0	0	1	0	0	-2	0.5	-1.75	553	558	563	558	25.03	51	-13.57	14.54	66	55	78.6667	88.6667	82	93.6667	92	99.3333	92.6667	98.6667	90	92	89.3333	89.5417	99.3333	78.6667	20.6667	93.5556	98.6667	90	8.66667	-0.511866	12.1452	1	0	19.9375	23
94	62	2	2	0	1	0	0	0	0	0	0	-2.25	2.5	-1	537	537	536	536.667	23.96	67	-11.9	12.05	66	65	121.667	99.6667	101.333	98	113.667	86.3333	92.6667	108.667	95.6667	86	97.6667	101.375	121.667	86.3333	35.3333	96.7778	108.667	86	22.6667	15.1665	14.8376	2	0	16.4375	18
95	47	1	2	1	0	0	0	0	0	0	0	-5.75	1	-5.25	535	549	534	539.333	25.55	91	-3.25	5.09	68	68	92	109	103.667	108.667	102.667	101	94.6667	94.6667	97.6667	91.3333	95.6667	100.917	109	92	17	94.5556	97.6667	91.3333	6.33333	9.49628	8.83567	1	0	13.0625	15
96	68	1	2	0	0	0	0	0	0	0	0	1.75	0.5	2	526	527	528	527	23.02	73	-8.46	13.12	81	66	115.667	97.3333	94.6667	119.333	105	105.667	122	98.3333	103.667	107	105.667	108.167	122	94.6667	27.3333	103	107	98.3333	8.66667	9.09091	12.4807	1	0	13.9375	17
97	57	1	1	0	0	0	0	0	0	0	0	-1.62	1.37	-0.935	522	516	504	514	22.55	86	-7.5	9.61	46	65	93.3333	92.3333	88	96.3333	90.6667	81	91.3333	77.3333	88.3333	87.3333	92.3333	90.6667	96.3333	81	15.3333	84.3333	88.3333	77.3333	11	14.7059	10.6618	2	0	11.75	14
98	62	1	1	0	1	0	0	0	0	0	0	-1.75	1	-1.25	502	505	505	504	25.97	89	-6.14	7.13	60	66	111.333	119.333	116.333	106.667	113.333	102.667	106.333	100.333	100	106.333	108.333	110.542	119.333	102.667	16.6667	102.222	106.333	100	6.33333	9.53637	7.12401	1	0	14	19
99	60	2	2	0	0	0	0	0	0	0	0	1.37	0.75	1.745	562	558	561	560.333	23.35	100	1.56	1.33	101	82	90.6667	89.6667	84	87.3333	97	100	88	95	90	87	95.3333	91.5	100	84	16	90.6667	95	87	8	4.91803	8.19672	1	0	14.875	19
100	33	1	1	0	0	0	0	0	0	0	0	-8.25	0.75	-7.875	513	513	516	514	26.3	94	-2.43	5.48	56	55	79.3333	88.3333	91.6667	89	91	79.6667	82	73	79	85	90.6667	86.4583	91.6667	79.3333	12.3333	79	85	73	12	15.5663	8.24096	2	0	13.6875	15
101	61	2	2	0	0	0	0	0	0	0	0	-0.12	0.5	0.13	542	543	540	541.667	22.5	89	-1.9	6.58	70	67	84.3333	66.3333	83	93.3333	58	70	89	97.6667	93.3333	58	79	77.875	93.3333	58	35.3333	83	97.6667	58	39.6667	25.5217	25.5217	3	1	17.3125	19
102	61	1	1	0	1	0	0	0	0	0	0	-0.75	1.25	-0.125	535	532	540	535.667	24.92	97	0.15	2.45	79	66	108	111	96	97	113.667	103.667	115	103	114	112	119	107.917	119	96	23	109.667	114	103	11	4.55598	11.0425	1	0	15	16
103	56	1	2	0	0	0	0	0	0	0	0	0.25	0.37	0.435	578	578	580	578.667	24.33	92	-2.25	5.21	78	73	83	82.6667	78	82.6667	96.6667	86.6667	73	75.3333	78.3333	85	90.3333	84.125	96.6667	73	23.6667	79.5556	85	75.3333	9.66667	10.4507	13.2244	2	0	14.5625	17
104	47	2	1	0	1	0	0	0	0	0	0	-9	1.62	-8.19	517	524	524	521.667	26.84	74	-8.81	11.56	71	68	136.667	92.6667	90	101.667	94.6667	92.6667	93.6667	101.667	97	129.333	103.333	100.667	136.667	90	46.6667	109.333	129.333	97	32.3333	3.64238	10.596	1	0	13.4375	18
105	44	2	1	1	0	0	0	0	0	0	0	-7.75	0.5	-7.5	507	507	501	505	25.53	98	0.49	3.54	78	83	82	84	79	82.6667	81.6667	78	82.6667	86	69.6667	78	87.6667	82.2083	87.6667	78	9.66667	77.8889	86	69.6667	16.3333	15.256	5.11911	2	0	14.3125	16
106	46	1	1	1	0	0	0	0	0	0	0	-6	4.25	-3.875	569	572	570	570.333	25.14	64	-11.38	14.95	76	67	74.6667	89.6667	95.3333	87.6667	95.6667	92	85.6667	110	81.3333	84.3333	91.3333	89	95.6667	74.6667	21	91.8889	110	81.3333	28.6667	8.61423	16.1049	1	0	14.125	19
107	51	2	1	0	0	0	0	0	0	0	0				487	496	492	491.667		96	-1.13	6.1	94	88	106.333	83.6667	107.333	86	99	94.3333	75	66.6667	96.6667	95.3333	94	93.2083	107.333	75	32.3333	86.2222	96.6667	66.6667	30	28.4756	19.5351	3	1	12.5	15
108	66	2	1	0	0	0	0	0	0	0	0	-7	1.5	-6.25	516	519	520	518.333	26.62	92	-4.31	6.92	68	69	78	82.6667	84.6667	100.667	86.6667	95	78.3333	71.6667	84.3333	79.6667	89.6667	86.9583	100.667	78	22.6667	78.5556	84.3333	71.6667	12.6667	17.5851	10.3019	2	0	11.8125	14
109	37	1	1	0	0	0	0	0	0	0	0	-3	0.75	-2.625	532	530	535	532.333	25.5	81	-6.04	12.85	89	85	106.667	105.333	88.6667	87.3333	88.3333	89.3333	83.6667	86.6667	95.6667	119	100.667	93.75	106.667	83.6667	23	100.444	119	86.6667	32.3333	7.55556	10.7556	1	0	12.0625	14
110	47	2	1	1	0	0	0	0	0	0	1	-11.37	0.12	-11.31	527	528	522	525.667	26.8	97	-1.76	1.94	86	77	77.3333	80.6667	90.3333	111.333	71.6667	79	78.6667	80	80.6667	91.6667	85	84.25	111.333	71.6667	39.6667	84.1111	91.6667	80	11.6667	5.04451	14.9357	1	0	13.5	17
111	65	1	2	0	0	0	0	0	0	0	0	1	0.5	1.25	538	539	540	539	23.89	68	-8	13.54	86	74	84	109.667	106.667	109.667	102.667	86	93.6667	96.6667	86	111.333	105.333	99.7083	109.667	84	25.6667	98	111.333	86	25.3333	13.7484	15.7543	2	0	15.8125	19
112	68	2	2	0	0	0	0	0	0	0	0	0.62	0.25	0.745	471	481	470	474	23.72	95	-1.93	2.89	67	69	82.3333	98.6667	90.3333	82.6667	94	84.3333	93.6667	92.6667	95	85	92.3333	89.7917	98.6667	82.3333	16.3333	90.8889	95	85	10	5.33643	8.30626	1	0	11.4375	13
113	64	2	2	0	1	0	0	0	1	0	0	0.62	0.25	0.745	483	484	486	484.333	23.04	95	-3.32	3.09	62	77	75.6667	85.6667	80.6667	96.6667	90.6667	73.6667	94.3333	92	80.6667	93	91.3333	86.0833	96.6667	73.6667	23	88.5556	93	80.6667	12.3333	6.29235	14.424	1	0	11.75	14
114	52	2	2	0	1	0	0	0	1	0	0	-0.5	0.5	-0.25	548	550	546	548	22.67	55	-15.67	15.11	66	58	87.6667	97.3333	98	88.3333	92.3333	91	89.6667	98.3333	83.6667	88.6667	95	92.4167	98	87.6667	10.3333	90.2222	98.3333	83.6667	14.6667	9.46799	5.13977	1	0	14.75	18
115	64	2	1	0	0	0	0	0	1	0	0	0.25	0.5	0.5	596	602	597	598.333	26.08	70	-9.64	12.67	83	66	102	90	90.6667	82.3333	89.3333	93.3333	91.6667	88	61.3333	83	94.3333	91.7083	102	82.3333	19.6667	77.4444	88	61.3333	26.6667	33.1213	10.2226	3	1	14.375	19
116	68	1	2	0	1	0	0	0	0	0	0	-5.25	1.5	-4.5	551	553	550	551.333	24.89	96	-0.56	4.51	68	72	82.3333	89.3333	73	67.3333	97	68.3333	77	70.6667	67.3333	79	88.6667	80.375	97	67.3333	29.6667	72.3333	79	67.3333	11.6667	16.226	16.226	2	0	13.6875	17
117	58	1	2	1	0	0	0	0	0	0	0	-1	1.5	-0.25	572	576	574	574	24.8	95	-2.33	4.09	74	78	112.667	93.6667	102.333	99	92	99.3333	94.3333	93	95.3333	81.6667	97.6667	98.875	112.667	92	20.6667	90	95.3333	81.6667	13.6667	17.4041	6.95322	2	0	13.6875	17
118	60	1	2	0	1	0	0	0	0	0	0	-6.75	0.75	-6.375	529	525	528	527.333	26.86	84	-5.35	8.18	61	56	92.3333	90.3333	91.6667	87	96.3333	86.6667	98.3333	95	75	73.6667	89.6667	91.5417	98.3333	86.6667	11.6667	81.2222	95	73.6667	21.3333	19.5266	5.32544	2	0	17.4375	21
119	55	2	1	0	0	0	0	0	0	0	0	0.75	1.25	1.375	512	513	515	513.333	22.75	98	-0.14	3.12	68	75	89.6667	91.3333	100.333	65.6667	87	87	82.6667	83.6667	65.6667	61.3333	58	82.7083	100.333	58	42.3333	70.2222	83.6667	61.3333	22.3333	25.8438	29.8741	3	1	9.75	11
120	44	1	2	0	0	0	0	0	0	0	0	-1.37	0.25	-1.245	583	586	584	584.333	25.13	72	-11.59	14.44	70	64	99	92	93.6667	88	89.6667	88.6667	90.3333	90	84	79.3333	93	91.7917	99	88	11	84.4444	90	79.3333	10.6667	13.5724	4.13073	2	0	10.6875	14
121	70	2	2	0	0	0	0	0	0	0	0	-1.75	1.62	-0.94	522	523	520	521.667	23.22	91	-2.1	4.63	83	75	82.3333	96.6667	87.6667	101.667	88.3333	93	83.3333	90.6667	86	83	91	90.5	101.667	82.3333	19.3333	86.5556	90.6667	83	7.66667	8.28729	9.02394	1	0	12.25	14
122	65	2	2	0	1	0	0	0	0	0	0	-4.5	1.62	-3.69	609	607	610	608.667	24.33	99	0.69	1.85	74	82	93	94.6667	83	100.333	110	96.6667	92	99	58.6667	84.3333	94	95.4583	110	83	27	80.6667	99	58.6667	40.3333	38.5421	13.0511	3	1	14.8125	16
123	37	1	2	0	0	0	0	0	0	0	0	-6.75	1.62	-5.94	556	554	550	553.333	26.95	92	-3.66	4.11	65	62	90	87	88.3333	94.6667	92.6667	88	99	71.6667	90.6667	93.3333	68	88.4583	99	68	31	85.2222	93.3333	71.6667	21.6667	18.9826	23.1276	2	0	13.4375	17
124	48	1	2	0	1	0	0	0	0	0	0	-1.75	0.37	-1.565	560	549	552	553.667	25.46	95	-2.05	5.48	84	79	122	119	122.333	108	121	118.667	116.333	114.667	113	130.667	120.667	118.5	122.333	108	14.3333	119.444	130.667	113	17.6667	4.64135	8.86076	1	0	13.6875	17
125	50	2	1	0	0	0	0	0	0	0	0	-5.5	0.75	-5.125	502	504	501	502.333	25.5	78	-6.27	11.7	75	63	94	101	81	94.6667	91.3333	90	91	92.3333	68.3333	85.6667	91.6667	91.8333	101	81	20	82.1111	92.3333	68.3333	24	25.5898	11.7967	3	1	16.5625	21
126	45	1	1	0	0	0	0	0	0	0	0	-4.37	0.75	-3.995	516	511	510	512.333	24.83	71	-8.16	12.26	71	69	116	97	94.3333	78	107.333	99.3333	88	92.6667	83	103.333	107.667	98.4583	116	78	38	93	103.333	83	20.3333	15.7004	20.7787	2	0	14.9375	17
127	68	2	2	0	0	0	0	0	0	0	0	-4.87	0.25	-4.745	546	550	545	547	24.52	94	-3.15	4.51	61	67	112.333	88	74	88.6667	74.6667	87.3333	89.3333	86	95.3333	84	72	85.7917	112.333	72	40.3333	88.4444	95.3333	84	11.3333	2.08839	16.0758	1	0	16.5625	19
128	53	1	1	0	0	0	0	0	0	0	0	1.25	0	1.25	514	513	516	514.333	23.2	97	-0.44	4.42	87	84	104	98.3333	94.6667	89.6667	104.667	98.6667	105	107	95	101.333	96.3333	98.9167	105	89.6667	15.3333	101.111	107	95	12	3.95956	9.35131	1	0	12.6875	15
129	57	2	2	0	1	0	0	0	0	0	0	0.25	0.75	0.625	562	560	565	562.333	22.86	88	-5.39	5.76	73	66	103	93	89	91.6667	96	91.3333	98.3333	98.3333	85.6667	79	92.6667	94.375	103	89	14	87.6667	98.3333	79	19.3333	16.2914	5.69536	2	0	15	17
130	39	2	1	0	0	0	0	0	0	0	0	-0.25	0.75	0.125	553	557	554	554.667	22.87	93	1.42	6.19	105	86	108.333	116.333	86.6667	83.6667	99.6667	104.667	94.3333	117.667	116	92	93.6667	98.4167	116.333	83.6667	32.6667	108.556	117.667	92	25.6667	6.5199	14.9873	1	0	15.125	18
131	66	1	2	0	0	0	0	0	0	0	0	-4.62	0.82	-4.21	533	534	550	539	27.26	95	-1.93	4.89	79	76	95.3333	82.6667	74.6667	69	93.3333	85	68.3333	87	58	72.6667	86	81.7917	95.3333	68.3333	27	72.5556	87	58	29	29.0881	16.4544	3	1	11.9375	15
132	50	2	2	0	0	0	0	0	0	0	0	-6.75	0.12	-6.69	549	563	558	556.667	26.98	76	-6.44	14.45	81	72	90.3333	97.6667	79	81.6667	97.6667	90.3333	102	99.3333	73	90	94.3333	91.625	102	79	23	87.4444	99.3333	73	26.3333	20.3274	13.779	3	1	14.625	17
133	58	1	2	0	0	0	0	0	0	0	0	-0.25	0.87	0.185	572	572	577	573.667	23.74	97	0.26	5.34	90	84	105	94.3333	86.3333	87	99	87	78.3333	81.6667	70.6667	78.3333	87.6667	90.5833	105	78.3333	26.6667	76.8889	81.6667	70.6667	11	21.9871	13.5235	3	1	12.0625	15
134	57	1	1	0	1	0	0	0	0	0	0	-7	1.5	-6.25	583	588	589	586.667	26.56	79	-6.19	9.3	75	58	98.6667	96	84.3333	79	89.6667	84.3333	78.6667	110	78.3333	94.6667	89	87.4583	98.6667	78.6667	20	94.3333	110	78.3333	31.6667	10.4335	10.0524	2	0	15.8125	18
135	60	1	2	0	0	0	0	0	0	0	0	0.12	0	0.12	533	540	531	534.667	24.18	90	-4.15	6.88	78	75	104	112.333	120.333	94.3333	104	90	92.6667	84.6667	74	105	101.667	102.417	120.333	90	30.3333	87.8889	105	74	31	27.7461	12.1237	3	1	14.25	17
136	43	2	1	0	0	0	0	0	0	0	0	-4.25	3	-2.75	596	600	592	596	24.78	93	-1.86	8.65	92	80	91	89.6667	83	80.3333	90	96.3333	82.3333	80.6667	54.3333	74.6667	95	88.4583	96.3333	80.3333	16	69.8889	80.6667	54.3333	26.3333	38.5775	9.18512	3	1	12.25	15
137	69	2	2	0	0	0	0	0	0	0	0	0	2	1	520	524	520	521.333		32	-21.62	13.31	53	57	82.3333	83.3333	73	86.3333	97.3333	98.6667	71	78	77.3333	80	83.6667	84.4583	98.6667	71	27.6667	78.4444	80	77.3333	2.66667	8.43611	15.9349	1	0	14.5625	20
138	70	2	1	0	0	0	0	0	0	0	0	0.75	0.75	1.125	481	479	483	481		81	-8.6	12.02	78	74	87.6667	81.3333	79	74.6667	79.6667	76.3333	66.6667	91.3333	84.3333	84.3333	90.6667	79.5	90.6667	66.6667	24	86.6667	91.3333	84.3333	7	-6.07966	16.1426	1	0	11.5	13
139	57	2	2	1	0	0	0	0	0	0	0	-5.25	0.62	-4.94	543	544	545	544		92	-1.86	4.48	69	64	86.3333	93	78	81.3333	88.6667	78.3333	83.6667	81.3333	82.3333	86.3333	84	84.1667	93	78	15	83.3333	86.3333	81.3333	5	3.36634	7.32673	1	0	14.125	17
140	60	1	2	1	0	0	0	0	0	0	0	-1.75	1.37	-1.065	568	569	569	568.667	24.51	95	-2.57	3.73	72	80	83	80	75.6667	90	89.6667	78.6667	79	82	73	81	75.3333	81.4167	90	75.3333	14.6667	78.6667	82	73	9	10.3378	7.47185	2	0	13.875	15
141	50	1	2	0	0	0	0	0	0	0	0	-2.5	0.5	-2.25	560	560	562	560.667	25.25	72	-11.19	14.12	63	75	103	111.333	85.3333	86.3333	92	88.3333	83.3333	90	91.6667	89	79	91.0833	111.333	79	32.3333	90.2222	91.6667	89	2.66667	2.28728	13.2662	1	0	13.875	16
142	72	1	1	0	0	0	0	0	0	1	0	-0.37	1.12	0.19	494	496	490	493.333	24.87	48	-19.33	12.89	67	73	96	76.6667	89.3333	95.6667	97	101.667	97.6667	81.3333	112.333	94.6667	84	92.25	101.667	76.6667	25	96.1111	112.333	81.3333	31	11.8338	16.8925	2	0	9.4375	11
143	65	2	2	0	0	0	0	0	0	0	0	1.25	1	1.75	502	500	502	501.333	23.17	69	-12.53	14.72	65	69	114.333	111.667	88	104.667	108.667	94.6667	88	103.333	67	86.6667	94.6667	100.583	114.333	88	26.3333	85.6667	103.333	67	36.3333	33.3886	12.5104	3	1	13.125	16
144	72	2	1	0	0	0	0	0	0	0	0				516	520	520	518.667		72	-12.12	10.8	64	65	92.6667	101.333	94.3333	78.6667	91.6667	100.333	95	94.3333	85.6667	95.3333	91	93.125	101.333	78.6667	22.6667	91.7778	95.3333	85.6667	9.66667	8.00895	15.5257	1	0	10.875	13
145	70	2	2	0	0	0	0	0	0	0	0	-1	0	-1	505	505	504	504.667	24.09	94	-2.96	2.57	84	80	97.6667	91.3333	87.3333	94.6667	93.3333	79.3333	72.3333	90.3333	81	85.3333	88.6667	88.0833	97.6667	72.3333	25.3333	85.5556	90.3333	81	9.33333	8.04163	17.8808	1	0	12.5	14
146	59	2	2	0	0	0	0	0	0	0	1	-0.25	0.62	0.06	566	571	568	568.333	23.64	81	-5.25	8.74	66	67	99	84	90	93.3333	75.3333	92.6667	91	87.3333	81.3333	102	90	89.4167	99	75.3333	23.6667	90.2222	102	81.3333	20.6667	9.04007	15.7502	1	0	12.75	15
147	51	2	1	0	0	1	0	0	0	0	0	-5.62	0.62	-5.31	544	542	540	542	25.17	89	-3.63	7.19	76	79	108	110	109.333	115	115	108	110.333	117.333	103.667	122	122	112.208	122	108	14	114.333	122	103.667	18.3333	7.61233	3.75046	1	0	12.375	16
148	65	2	1	0	0	0	0	0	0	0	0	0.75	1	1.25	502	506	512	506.667	22.61	91	-1.03	5.36	88	66	109	124	104.667	101	102.333	97.3333	96	90.3333	83.3333	104.667	83.6667	102.25	124	83.6667	40.3333	92.7778	104.667	83.3333	21.3333	18.5004	18.1744	2	0	10.375	12
149	65	1	1	0	1	0	0	0	1	0	1	-1	1.25	-0.375	475	477	471	474.333	23.27	95	-2.5	2.34	87	64	92.6667	88	100	90.6667	88.6667	97	84	84.3333	76.6667	86	87.3333	91.0417	100	84	16	82.3333	86	76.6667	9.33333	15.7895	7.73455	2	0	12.125	13
150	44	1	2	1	0	0	0	0	0	0	0	-6.37	1.62	-5.56	513	517	520	516.667	27.26	88	-6.17	7.36	64	75	96	89	88.3333	83	95	91.6667	99.6667	104.333	97	99.3333	92.6667	91.9167	99.6667	83	16.6667	100.222	104.333	97	7.33333	-5.53037	9.70082	1	0	11.0625	12
151	63	2	2	1	0	0	0	0	0	0	0	-2	1.5	-1.25	547	541	542	543.333	23.1	86	-2.74	6.95	67	69	95.6667	102	97.6667	94.3333	96.6667	95	99	87	99.3333	101.333	98.6667	97.375	102	94.3333	7.66667	95.8889	101.333	87	14.3333	10.6547	3.12366	2	0	15.75	18
152	45	2	2	0	0	0	0	0	0	0	0	-4.12	0.75	-3.745	549	545	550	548	24.8	98	-0.62	2.2	74	76	51	73	67.3333	72.6667	77	79	83.3333	68.3333	73.3333	64.3333	89.3333	74.0833	89.3333	51	38.3333	68.6667	73.3333	64.3333	9	13.1609	31.1586	2	0	15.625	19
153	73	1	2	0	1	0	1	0	0	0	1	0.25	1	0.75	510	512	515	512.333	23.36	70	-12.23	8.01	80	77	90.6667	111.667	104	93.3333	113.333	99.3333	101	104.667	112.333	96.3333	115.667	103.625	115.667	90.6667	25	104.444	112.333	96.3333	16	7.03659	12.505	1	0	14.3125	16
154	47	2	2	0	0	0	0	0	1	1	0	0.12	0.25	0.245	540	526	534	533.333	24.75	60	-12.7	15.91	76	74	94.6667	97	81.3333	90.6667	94.6667	96.3333	98.3333	98.6667	82.6667	83.6667	95	93.5	98.3333	81.3333	17	88.3333	98.6667	82.6667	16	11.5865	13.0125	2	0	11.5	14
155	33	1	2	0	1	0	0	0	0	0	0	-3.12	0.37	-2.935	576	579	580	578.333	26.7	96	-2.07	3.56	66	69	101.333	105.667	78.3333	90.3333	94.3333	96	90.6667	105.667	87.6667	89.3333	99	94.4583	105.667	78.3333	27.3333	94.2222	105.667	87.6667	18	7.19012	17.071	1	0	16.125	19
156	45	2	1	0	0	0	0	0	0	0	0	-1.75	1	-1.25	553	553	554	553.333	24.11	95	-2.07	7.69	89	76	85.6667	83.3333	94.6667	72	86	96.6667	84.3333	81.6667	77.3333	92	95.6667	87.2917	96.6667	72	24.6667	83.6667	92	77.3333	14.6667	11.4081	17.5179	2	0	16.375	19
157	61	1	2	0	1	0	0	0	0	0	0	0.37	0.62	0.68	589	585	586	586.667	25.66	82	-8.14	12.96	83	79	102.667	99.6667	102	93.6667	103.667	87	93.6667	100.667	94.3333	99.6667	94.3333	97.0833	103.667	87	16.6667	98.2222	100.667	94.3333	6.33333	2.83262	10.3863	1	0	14.5	17
158	59	2	1	0	0	0	0	0	0	0	1	-1	0.87	-0.565	203	499	501	401	24.49	85	-4.59	8.98	72	70	82.3333	89.6667	74.6667	85	74.6667	80.3333	85.3333	84	73.3333	77.3333	84.3333	82.0417	89.6667	74.6667	15	78.2222	84	73.3333	10.6667	10.6145	8.98933	2	0	10.0625	11
159	46	1	2	1	0	0	0	0	0	0	1	-4.62	0.37	-4.435	527	529	529	528.333	25.31	78	-4.79	10.48	61	62	110.667	102	92.6667	100	105.333	109	103.333	99.6667	92	96.3333	92.6667	101.958	110.667	92.6667	18	96	99.6667	92	7.66667	9.76706	9.1132	1	0	11.625	14
160	34	2	2	0	0	0	0	0	0	0	0	-6.75	0.75	-6.375	580	580	583	581	26.92	96	-1.76	3.31	75	75	100.667	89	90.6667	99	96	90.6667	89.6667	105.667	103.667	91.3333	98.6667	94.2917	100.667	89	11.6667	100.222	105.667	91.3333	14.3333	3.13743	5.61202	1	0	15	17
161	46	2	2	0	0	0	0	0	0	0	1	-1.75	0.5	-1.5	520	516	518	518	23.27	94	-2.96	3.65	68	82	102	84.3333	86	89.3333	83	83.3333	78.3333	89.3333	74	79.3333	81.3333	85.9583	102	78.3333	23.6667	80.8889	89.3333	74	15.3333	13.9118	8.87058	2	0	15.875	19
162	38	2	2	0	0	0	0	0	0	0	0	-10.5	0.5	-10.25	537	530	532	533	26.24	97	-0.74	3.15	85	73	84.3333	79.6667	88	90.6667	100	107.333	102.333	86	89.6667	95.3333	92	93.0417	107.333	79.6667	27.6667	90.3333	95.3333	86	9.33333	7.56829	14.3753	1	0	15.875	19
163	73	2	2	0	0	0	0	0	0	0	0	-0.12	0.62	0.19	480	482	488	483.333	21.72	80	-10.55	7.66	57	64	90.3333	87	85	86.3333	99.6667	79.6667	77	85.3333	66	80.3333	78.6667	85.4583	99.6667	77	22.6667	77.2222	85.3333	66	19.3333	22.7694	9.89761	3	1	12.4375	14
164	58	2	1	0	0	0	0	0	0	1	0	-6.5	0.5	-6.25	507	508	510	508.333	26.13	94	-2.33	5.72	78	72	73.6667	87	82.3333	89.6667	92	83	80.3333	87.3333	54.3333	59.6667	88.3333	84.5417	92	73.6667	18.3333	67.1111	87.3333	54.3333	33	35.7319	12.8635	3	1	14.375	17
165	71	2	2	0	1	0	0	0	1	0	0	0.37	1.12	0.93	527	528	530	528.333	22.87	63	-10.92	14.13	76	64	101	87	79.3333	89.3333	89.6667	86	84	83.6667	80.6667	82.6667	107.333	90.4583	107.333	79.3333	28	82.3333	83.6667	80.6667	3	10.8245	12.2985	2	0	13.3125	15
166	63	1	2	1	0	0	0	0	0	0	0	-1.25	0.25	-1.125	608	596	589	597.667	24.95	91	0.46	7.48	71	69	82.3333	76.3333	78.3333	81.6667	91	80	84.3333	83	76	78	100.333	84.2917	100.333	76.3333	24	79	83	76	7	9.83688	9.44142	1	0	15.5	18
167	35	2	2	0	0	0	0	0	0	0	0	-3.12	0.62	-2.81	512	514	520	515.333	25.22	78	-8.09	14.57	82	71	87	70	66.3333	72.3333	78	82.3333	78.6667	74	80.3333	72.6667	79.6667	76.7917	87	66.3333	20.6667	75.6667	80.3333	72.6667	7.66667	5.37168	13.6191	1	0	13.8125	16
168	50	2	2	0	0	0	0	0	0	0	0	-2	1.75	-1.125	612	610	610	610.667		95	0.52	1.72	78	74	110.333	110	100.667	101	106	103	101.667	100	89	109	105	104.708	110.333	100.667	9.66667	99.3333	109	89	20	15.002	3.85993	2	0	17.125	20
169	61	2	2	0	0	0	0	0	1	0	0	-0.5	1	0	547	546	548	547	24.35	89	-4.54	5.84	70	80	97	102	90	92	102	83.3333	89.3333	86	89	95.6667	92.3333	93.5	102	83.3333	18.6667	90.2222	95.6667	86	9.66667	8.02139	10.8734	1	0	14.75	17
170	61	1	2	0	0	0	0	0	0	0	0	-0.75	0.62	-0.44	514	517	518	516.333	23.12	87	-3.97	10.67	67	65	109.333	99.3333	93	88.6667	98.3333	91.3333	88.6667	89	89.3333	96	98.6667	95.9167	109.333	88.6667	20.6667	91.4444	96	89	7	7.21112	7.55864	1	0	13.5625	16
171	74	1	1	0	1	0	0	0	0	0	0	0	0.5	0.25	494	490	491	491.667	24.3	89	-3.45	5.46	65	62	101.333	96.3333	89	90.3333	101.667	88	79.6667	84.3333	79.6667	91.6667	100	93.2917	101.667	79.6667	22	85.2222	91.6667	79.6667	12	14.6047	14.6047	2	0	16.0625	20
172	43	2	1	0	0	0	0	0	0	0	0	-4.75	0.62	-4.44	595	593	590	592.667	25.52	98	-0.1	2.66	84	74	78.3333	75.3333	75.3333	77.3333	84.3333	107.333	92	95.3333	78	69.3333	71	82.625	107.333	71	36.3333	80.8889	95.3333	69.3333	26	16.0867	14.0696	2	0	13.8125	16
173	61	1	2	1	0	0	0	0	0	0	0	-1.25	1.5	-0.5	522	522	523	522.333	24.18	93	-3.69	8.24	83	75	109.333	82	88	92.3333	98.6667	88.3333	84.3333	106.333	68.3333	85.6667	99	92.75	109.333	82	27.3333	86.7778	106.333	68.3333	38	26.3252	11.5903	3	1	12.5625	15
174	62	2	1	0	0	1	0	0	0	0	0	-5.25	1.37	-4.565	592	597	592	593.667	26.78	91	-3.43	6	82	73	88.3333	90.6667	101.667	82.6667	99	85.3333	93	87.6667	88.3333	98.3333	105.333	93.25	105.333	82.6667	22.6667	91.4444	98.3333	87.6667	10.6667	5.98749	11.3494	1	0	16.125	18
175	51	2	1	0	0	0	0	0	0	0	0	-4.75	0.5	-4.5	514	515	515	514.667		81	-7.16	12.76	75	70	113.333	106	88.6667	95.6667	100.333	104.333	113	105.667	103.333	98.6667	106.667	103.5	113.333	88.6667	24.6667	102.556	105.667	98.6667	7	4.66989	14.3317	1	0	15.375	19
176	67	1	1	0	1	1	1	0	1	0	0	2	1	2.5					23.05	91	-4.78	4.73	64	69	106.333	109.667	103	93.3333	112.667	119.333	94.6667	105.667	66.6667	87	99	104.75	119.333	93.3333	26	86.4444	105.667	66.6667	39	36.3564	10.899	3	1	10	12
177	69	2	2	1	1	0	0	0	1	0	1	-0.75	1	-0.25	495	488	486	489.667	24.72	88	-4.61	7.25	51	64	108.333	91.3333	97.6667	104.667	102	108.333	96	101.667	82.3333	85.3333	94	100.292	108.333	91.3333	17	89.7778	101.667	82.3333	19.3333	17.9061	8.93228	2	0	13.25	16
178	71	2	2	0	1	0	0	0	0	0	0	0.5	0	0.5	523	524	522	523	24.43	38	-20.67	13.82	59	62	114.333	99	100.667	106.667	100.667	102	103	106.333	63.6667	99.3333	91.3333	102.208	114.333	91.3333	23	89.7778	106.333	63.6667	42.6667	37.7089	10.64	3	1	13.9375	16
179	78	1	2	0	0	0	0	0	0	0	0	1	0.5	1.25	564	564	565	564.333	23.72	72	-9.36	12.84	82	72	79.6667	95	76.3333	86.3333	103.333	83	89	82	70.6667	88	89	87.7083	103.333	76.3333	27	80.2222	88	70.6667	17.3333	19.4299	12.9691	2	0	13.0625	15
180	58	1	1	0	0	0	0	0	0	0	0	2	0.5	2.25	507	506	505	506	22.65	75	-8.32	12.15	67	67	113.667	82.6667	110.333	95	117	92.3333	113	74	81.6667	76	95.6667	102.458	117	82.6667	34.3333	77.2222	81.6667	74	7.66667	27.7755	19.3168	3	1	14.1875	17
181	44	2	2	0	0	0	0	0	0	0	0	-8.75	0.37	-8.565	539	536	538	537.667	25.85	94	-1.25	5.53	81	74	95	88	84	74.6667	85	85.6667	85.3333	79.6667	75.3333	79.3333	81.6667	84.9167	95	74.6667	20.3333	78.1111	79.6667	75.3333	4.33333	11.2856	12.0707	2	0	11.6875	13
182	63	2	1	1	0	0	0	0	0	0	1	-4.87	0.75	-4.495	515	519	520	518	26.09	94	-3.13	3.65	64	67	90.6667	92.3333	93	92	100	94.3333	94	90.3333	92.6667	89.3333	83.6667	92.5	100	83.6667	16.3333	90.7778	92.6667	89.3333	3.33333	3.42342	9.54955	1	0	14	18
183	46	1	2	1	0	0	0	0	0	1	0	-5	0.5	-4.75	519	524	520	521	25.12	96	-2.42	2.49	78	82	82	103.667	103.333	107	117.667	72	120.667	78	90	84.3333	113.667	102.5	120.667	72	48.6667	84.1111	90	78	12	23.9024	29.7561	3	1	13.3125	15
184	56	2	2	0	0	1	0	0	0	0	0	-5.25	1	-4.75	517	515	516	516	25.49	85	-6.98	13.42	82	68	78.3333	87.3333	84	95.3333	87.3333	81.3333	83	80.6667	68.3333	87	73	83.7083	95.3333	73	22.3333	78.6667	87	68.3333	18.6667	18.3673	12.7924	2	0	12.6875	14
185	57	2	1	0	0	0	0	0	0	0	1	-0.75	1.5	0	483	482	487	484	23.42	85	-5.5	6.42	76	64	80	80.3333	69.3333	69	75	77.6667	69.3333	74.6667	69.6667	70.3333	68.3333	73.625	80.3333	68.3333	12	71.5556	74.6667	69.6667	5	5.37634	7.18732	1	0	12.4375	14
186	59	2	2	0	0	0	0	0	0	0	0	-1.25	1.37	-0.565	571	578	579	576	22.9	72	-7.91	10.91	75	70	113.333	106.333	101.667	113.333	91.3333	105.667	93.3333	97.6667	90.3333	97.3333	107	104	113.333	91.3333	22	95.1111	97.6667	90.3333	7.33333	13.141	12.1795	2	0	13.3125	14
187	57	2	1	1	0	0	0	0	0	0	0	-2	0.25	-1.875	517	519	519	518.333	24.65	97	-0.51	3.07	82	80	74.6667	74.3333	86.6667	89.6667	94.3333	94.6667	98.3333	91.3333	75.3333	84.6667	98.3333	88.875	98.3333	74.3333	24	83.7778	91.3333	75.3333	16	15.2368	16.3619	2	0	11.6875	13
188	71	2	2	0	0	0	0	0	0	0	0	-0.5	0.12	-0.44	544	558	560	554	24.1	95	-1.13	4.79	82	68	95.6667	97.3333	99	94.6667	100.667	84.6667	83.3333	85.3333	102.667	94.6667	101	94.5417	101	83.3333	17.6667	94.2222	102.667	85.3333	17.3333	9.73997	11.8554	1	0	11.8125	14
189	63	2	1	0	1	0	0	0	1	0	0	-2.37	0.75	-1.995	543	548	554	548.333	24.76	97	0.15	2.99	82	76	82.3333	85.6667	79	84	81.3333	78.6667	77.6667	73	81.3333	70	84.3333	81.625	85.6667	77.6667	8	74.7778	81.3333	70	11.3333	14.242	4.84941	2	0	15.3125	17
190	39	2	2	1	0	0	0	0	0	0	0	-1	0	-1	555	555	552	554	23.17	88	-6.59	10.69	82	76	90.3333	79	90	82.3333	80	81	79.6667	91	71.6667	76.6667	77.3333	82.4583	90.3333	77.3333	13	79.7778	91	71.6667	19.3333	13.0874	6.21526	2	0	14.6875	16
191	50	1	2	0	0	0	0	0	0	0	0	-8.25	0	-8.25	527	530	538	531.667	26.91	88	-4.98	8.17	58	56	109.667	103.333	81.3333	105.667	111	114.333	101.667	113.333	100.333	112.667	108	104.375	114.333	81.3333	33	108.778	113.333	100.333	13	3.87226	22.0758	1	0	16.4375	20
192	43	2	1	0	0	0	0	0	0	0	1	-3.5	1.25	-2.875	519	517	517	517.667	23.79	83	-7.54	11.18	79	79	84.6667	67.6667	84	65.3333	81	86	82.3333	87.6667	89	75	81.6667	79.0833	86	65.3333	20.6667	83.8889	89	75	14	5.16333	17.3867	1	0	17.9375	20
193	60	2	1	0	0	0	0	0	0	0	0	-0.75	0.5	-0.5	553	543	544	546.667	23.63	96	-0.64	5.51	85	82	87.3333	81	88.6667	85	79.6667	86.6667	87.6667	81	73	85.3333	85	85.125	88.6667	79.6667	9	79.7778	85.3333	73	12.3333	14.2438	6.41214	2	0	14.0625	15
194	62	1	1	0	0	0	0	0	0	0	0	-7	1	-6.5	543	544	545	544	26.89	65	-13	11.22	68	64	93.3333	74.6667	93.3333	105	101.667	86.3333	93.6667	100	96.6667	100.333	107.667	94.4583	107.667	74.6667	33	99	100.333	96.6667	3.66667	-2.33789	20.9528	1	0	17.4375	19
195	49	2	1	0	0	0	0	0	0	0	0	-1.25	1.25	-0.625	551	552	553	552	23.86	98	0.15	2.43	80	82	93	95	85.6667	82.6667	94.3333	88.6667	100.667	94	86.3333	98.6667	95	91.875	100.667	82.6667	18	93	98.6667	86.3333	12.3333	6.03175	10.0227	1	0	12.8125	14
196	72	2	1	0	1	1	0	0	1	0	0	-2.5	1	-2	526	521	531	526	26.08	75	-7.77	12.33	70	62	91	85	83.6667	95.6667	105.667	101.333	108.667	105	103	104	102.667	96.7083	108.667	83.6667	25	104	105	103	2	-6.50582	13.4856	1	0	13	15
197	56	1	1	1	1	0	0	1	1	0	0	-2	0.25	-1.875	604	599	618	607	24.99	94	-1.79	4.4	86	60	91.3333	99.3333	90.6667	106	103.667	89.3333	104.667	101.667	94.6667	108	112	99.625	112	89.3333	22.6667	101.444	108	94.6667	13.3333	4.977	10.3304	1	0	16.3125	19
198	48	1	2	0	0	0	0	0	0	0	0	-2.25	0.25	-2.125	534	534	537	535	27.69	80	-6.16	10	57	62	103.667	92	103.667	94	87	85.3333	86	76.3333	65.3333	92.3333	92	92.9583	103.667	85.3333	18.3333	78	92.3333	65.3333	27	29.7176	8.2026	3	1	14.125	17
199	52	1	1	0	0	0	0	0	0	0	0	-1	0.5	-0.75	529	535	532	532	24.1	99	-0.38	2.33	94	82	98	90.6667	87.6667	84	92.6667	84.6667	80.6667	72	89.3333	87	81	87.4167	98	80.6667	17.3333	82.7778	89.3333	72	17.3333	17.6358	7.72164	2	0	14.8125	17
200	65	2	1	0	1	0	0	0	0	0	1	-4.25	1.75	-3.375	584	586	591	587	24.55	94	-1.82	3.19	76	72	91.3333	77	80.3333	92.3333	100.333	80.6667	100	89.3333	88	87	65.6667	85.9583	100.333	65.6667	34.6667	88.1111	89.3333	87	2.33333	-1.21183	23.6064	1	0	15.375	17
201	59	2	1	0	1	0	1	0	0	0	0	0.75	0.87	1.185	583	584	585	584	21.89	97	-1.21	3.74	76	74	91.6667	87.3333	90	96.6667	101.667	108.667	101.667	102	98.3333	99.3333	101.333	97.375	108.667	87.3333	21.3333	99.8889	102	98.3333	3.66667	-0.984168	10.3124	1	0	15.125	17
202	45	2	1	0	0	0	0	0	0	0	0	-5.75	1	-5.25	550	543	539	544	26.03	77	-8.22	12.2	74	74	92	101	87	106.667	97.3333	96.3333	104.333	107.333	125.333	102.667	100.333	98.125	106.667	87	19.6667	111.778	125.333	102.667	22.6667	-4.62845	11.3376	1	0	14.0625	18
203	50	2	1	0	0	0	0	0	0	0	0	-0.75	0.37	-0.565	501	507	510	506	24.04	85	-2.68	7.55	79	78	74.3333	85.6667	59.6667	83.6667	92	76.6667	78.3333	82.3333	64	64.6667	78.6667	78.625	92	59.6667	32.3333	70.3333	82.3333	64	18.3333	18.601	24.1123	2	0	11.625	13
204	70	2	2	0	1	0	0	0	0	0	0	-0.75	2.75	0.625	535	536	537	536	22.43	96	-2.51	1.92	72	62	82	87.3333	84	80.3333	90.3333	95.3333	92	99	94	93.6667	81	86.5417	95.3333	80.3333	15	95.5556	99	93.6667	5.33333	-8.23303	7.17381	1	0	12.875	16
205	57	1	2	0	0	0	0	0	0	0	0	0.75	0	0.75	488	494	501	494.333	23.01	94	-1.05	5.43	74	75	89.6667	96	82.3333	83	104	81.3333	85	95.6667	94.3333	86	102.333	90.4583	104	81.3333	22.6667	92	95.6667	86	9.66667	4.9286	10.0875	1	0	11.8125	14
206	70	2	1	1	1	0	0	0	1	0	0	0.5	0	0.5	579	579	569	575.667	23.58	90	-4.75	7.15	77	74	80	71.6667	69.3333	91.3333	121.667	101.667	80.6667	79.6667	73.3333	97.6667	73	86.1667	121.667	69.3333	52.3333	83.5556	97.6667	73.3333	24.3333	14.8936	19.5358	2	0	13.9375	18
207	56	1	2	0	0	0	0	0	1	0	0	-1.75	1	-1.25	593	590	587	590	24.34	87	-3.58	7.19	65	67	113.333	116	111.667	113	108.333	102	104.333	106.667	95	101.667	109.333	109.75	116	102	14	101.111	106.667	95	11.6667	13.4396	7.0615	2	0	14.4375	17
208	57	2	1	0	0	0	0	0	1	0	0	-0.25	0.5	0	495	498	507	500	23.89	79	-6.96	11.38	77	70	111	92.3333	111.667	110.333	111	102.333	100.667	101.667	97.6667	103	104.333	105.458	111.667	92.3333	19.3333	100.778	103	97.6667	5.33333	7.38838	12.4457	1	0	15.25	16
209	62	2	2	0	0	0	0	0	0	0	0	0.5	0.5	0.75	559	568	550	559	23.06	95	-3.31	2.72	75	74	120.667	123.333	106.667	96	95.3333	104.333	106.667	102	100	103.667	107.333	107.542	123.333	95.3333	28	101.889	103.667	100	3.66667	7.01279	11.3522	1	0	14.0625	16
210	57	2	2	0	0	0	0	0	0	1	1	-3.75	4.75	-1.375	539	540	538	539	24.59	96	-1.74	2.59	72	65	101.667	94.3333	96.6667	87.6667	94.6667	92	92.3333	92.3333	100.333	90	98.6667	94.75	101.667	87.6667	14	94.2222	100.333	90	10.3333	5.01319	7.47581	1	0	11.5	14
211	51	2	1	0	0	0	0	0	0	0	0	-8.37	0.12	-8.31	498	497	495	496.667	26.6	97	-0.97	3.05	78	77	91	96.6667	88	99	102	93.3333	89.6667	97	87	86.6667	99.6667	94.9167	102	88	14	90.2222	97	86.6667	10.3333	8.69183	7.28709	1	0	13.6875	15
212	52	1	1	0	1	1	0	0	1	0	0	-0.75	1.12	-0.19	550	549	548	549	24.65	90	-3.39	9.77	86	72	105	99.3333	106	103.333	90.3333	79	99.6667	99.3333	78.3333	87	88.3333	96.375	106	79	27	88.2222	99.3333	78.3333	21	18.7203	18.0285	2	0	14.1875	17
213	44	1	1	0	0	0	0	0	0	0	0	-1.75	0	-1.75	529	529	527	528.333	23.62	74	-5.8	12.25	80	76	84.3333	87	87.3333	100	100	94.6667	100	100.333	88	104	94.3333	93.4583	100	84.3333	15.6667	97.4444	104	88	16	5.84039	9.76371	1	0	13.4375	17
214	72	1	1	0	0	0	0	0	0	0	0	1.87	1	2.37	574	569	580	574.333	23.25	93	-1.13	5.15	76	74	102.333	107.667	96.6667	104.667	113.333	103.333	106	95.6667	107	93	110	105.5	113.333	96.6667	16.6667	98.5556	107	93	14	11.8483	8.37283	2	0	14	16
215	45	2	2	0	0	0	0	0	0	0	0	-3.5	0.25	-3.375	587	585	581	584.333	25.39	86	-2.47	9.08	79	65	69.6667	64.3333	69.3333	63.6667	85.6667	73.6667	69.6667	78	57.6667	79	85.6667	72.7083	85.6667	63.6667	22	71.5556	79	57.6667	21.3333	20.6877	12.4355	3	1	16	18
216	52	2	1	0	0	0	0	0	0	0	0	-1.37	0.5	-1.12	566	561	561	562.667	24.66	82	-9.53	12.17	96	79	87.6667	86.6667	77.6667	93.3333	96	93.3333	71.6667	71.3333	65.6667	105	101.667	88.5	101.667	71.6667	30	80.6667	105	65.6667	39.3333	25.8004	19.0207	3	1	13	16
217	57	2	2	0	0	0	0	0	0	0	0	-0.5	0	-0.5	523	522	519	521.333	22.5	93	-2.56	4.22	80	79	86.3333	101	84.6667	83.6667	82.3333	95.6667	85.3333	84.3333	79.3333	84	89.3333	88.5417	101	82.3333	18.6667	82.5556	84.3333	79.3333	5	10.4	7.01176	2	0	12.375	14
218	46	2	1	1	0	0	0	0	0	0	0	-0.5	0.25	-0.375	539	532	532	534.333	23.6	96	-2.11	3.09	94	84	77.3333	94	89.6667	80.6667	87	79.6667	85	73.3333	69.3333	70.3333	76.3333	83.7083	94	76.3333	17.6667	71	73.3333	69.3333	4	17.1727	8.81035	2	0	14.5	17
219	65	2	2	0	0	0	0	0	0	0	0	-0.5	1.75	0.375	485	485	486	485.333	23.56	88	-6.03	5.49	68	77	94.6667	93.6667	83.6667	74	109.333	91	105.333	87	84.3333	87.3333	85.3333	92.125	109.333	74	35.3333	86.2222	87.3333	84.3333	3	8.45771	19.6744	1	0	16	17
220	78	2	2	0	0	1	0	0	0	0	0	2.5	1	3	559	566	560	561.667	23.06	55	-14.59	14.39	72	68	82	82.3333	81.6667	79.6667	97.6667	84.3333	82	71	90.3333	95.6667	89.3333	84.875	97.6667	79.6667	18	85.6667	95.6667	71	24.6667	16.3476	6.13648	2	0	20	21
221	57	2	1	0	0	0	0	0	1	0	0	-0.5	0.5	-0.25	568	572	567	569	23.39	97	-0.6	3.28	79	74	123.667	104.667	111.667	105	104.333	105.333	99.3333	102	89.3333	104	118	109	123.667	99.3333	24.3333	98.4444	104	89.3333	14.6667	18.0428	8.8685	2	0	19	20
222	60	2	2	0	0	0	0	0	0	0	0	0.25	0.75	0.625	494	498	499	497	25.12	71	-9.93	11.77	76	72	104.333	89	79.3333	88	91	70.3333	92.3333	87.6667	81.3333	90	92	88.2917	104.333	70.3333	34	86.3333	90	81.3333	8.66667	7.88108	20.3398	1	0	11.75	12
223	58	2	1	0	0	0	0	0	0	0	0	-0.75	0.75	-0.375	515	514	518	515.667	22.69	76	-5	10.58	84	72	110	108.667	109.667	95.6667	90.6667	99.6667	94.3333	100.333	88.6667	100.667	104	101.583	110	90.6667	19.3333	96.5556	100.667	88.6667	12	12.7153	10.7465	2	0	17.25	19
224	60	2	1	0	0	0	0	0	0	0	0	0.25	0.5	0.5	598	597	601	598.667	23.04	86	-6.38	7.95	76	77	64.6667	84	96.6667	97.3333	104.333	109.333	103.667	98.3333	89.3333	97	106.667	95.8333	109.333	64.6667	44.6667	94.8889	98.3333	89.3333	9	6.78261	32.5217	1	0	16.75	18
225	58	2	1	0	1	0	0	0	0	0	0	-1.75	1.5	-1	513	518	517	516	24.29	97	-1.31	3.78	84	84	103	113.333	111	115.333	121.667	116	113	85.3333	99.6667	109.667	111	113.042	121.667	103	18.6667	98.2222	109.667	85.3333	24.3333	24.5116	8.88316	3	1	15.25	16
226	37	2	2	0	0	0	0	0	0	0	0	-8.25	0.5	-8	553	553	551	552.333	26.83	95	-1.97	3.67	79	62	63.6667	52.6667	76.3333	58.3333	73.3333	69	58.6667	74.3333	79.3333	66	67.3333	64.9167	76.3333	52.6667	23.6667	73.2222	79.3333	66	13.3333	-1.66881	18.8703	1	0	15.25	17
227	37	2	2	0	0	0	0	0	0	0	0	-4	0	-4	586	585	584	585	25.64	86	-3.92	9.83	87	77	103	84.6667	101.333	84.3333	91	90	89.3333	93.3333	81.6667	76.3333	89.6667	91.6667	103	84.3333	18.6667	83.7778	93.3333	76.3333	17	16.7273	8	2	0	14	15
228	56	2	2	0	0	0	0	0	0	0	0	-3	0.5	-2.75	561	561	563	561.667	24.41	95	-1.34	4.83	78	72	101.667	109	106.667	97.3333	106.333	93.3333	98.3333	100.333	95	96.6667	103.333	102	109	93.3333	15.6667	97.3333	100.333	95	5.33333	6.86275	8.49673	1	0	15.5	17
229	65	2	1	0	1	0	0	0	1	0	0	0	0.5	0.25	549	555	563	555.667	22.77	95	-0.67	3.08	99	78	124.333	113.333	90.3333	112.333	116.667	97.3333	78	106.333	109.667	100.667	123.667	107	124.333	78	46.3333	105.556	109.667	100.667	9	5.919	27.1028	1	0	16.75	18
230	73	2	1	0	1	0	0	0	1	0	0	3	0.5	3.25	517	516	512	515	22.67	82	-4.28	9.49	83	72	91.6667	108.667	82.6667	108.333	103.667	64	94	101.667	94	95.6667	116.333	96.1667	116.333	64	52.3333	97.1111	101.667	94	7.66667	2.25303	33.4489	1	0	16.5	18
231	61	2	2	0	1	0	0	0	0	0	0	0.75	0.75	1.125	506	507	508	507	23.32	93	-3.79	5.31	73	66	132.667	114.333	101.333	120.333	124.333	115.333	123.333	127.333	113.333	119.333	130	120.208	132.667	101.333	31.3333	120	127.333	113.333	14	5.71924	15.7019	1	0	15.125	16
232	49	2	2	0	0	0	0	0	1	0	0	-2.25	0.5	-2	556	557	556	556.333	24.07	95	-2.53	4.39	82	87	97	85.6667	79.6667	83.6667	95	83.6667	77	89	86	93.6667	87	86.0833	97	77	20	89.5556	93.6667	86	7.66667	0.0968054	10.5518	1	0	16.5	18
233	64	2	2	0	0	0	0	0	0	0	0	3.25	0.5	3.5	536	525	528	529.667	22.19	97	0.11	2.25	92	79	94.3333	98.6667	87	86	84.3333	59.3333	80.3333	78.3333	72.6667	105	90.3333	85.0417	98.6667	59.3333	39.3333	85.3333	105	72.6667	32.3333	14.5517	30.2303	2	0	13.625	16
234	54	2	1	0	1	0	0	0	1	0	0	-6.12	1	-5.62	530	542	539	537	25.83	92	-4.89	2.82	81	68	75.3333	77.6667	89.3333	84	90	80.6667	84	83.3333	75.3333	88	96.6667	84.7083	96.6667	75.3333	21.3333	82.2222	88	75.3333	12.6667	11.0674	11.0674	2	0	14.375	16
235	50	1	1	0	0	0	0	0	0	0	0	-6.75	1.25	-6.125	550	552	550	550.667	27.58	87	-5.8	4.8	59	60	103.667	109.333	87.6667	108.333	114.333	104	99	79.3333	81.6667	95.3333	96.3333	102.833	114.333	87.6667	26.6667	85.4444	95.3333	79.3333	16	22.8525	14.7488	3	1	14.625	16
236	61	2	2	0	1	0	0	0	0	0	0	-9.75	2.5	-8.5	504	505	504	504.333	25.14	76	-8.58	10.56	62	64	90	79	94.6667	109.333	95	86.6667	94.6667	89.6667	85.3333	89.3333	97	93.2917	109.333	79	30.3333	88.1111	89.6667	85.3333	4.33333	8.53059	15.3193	1	0	12	13
237	41	2	2	1	0	0	0	0	0	0	0	-7.5	1	-7	527	528	525	526.667	27.03	73	-8.67	10.7	67	59	96	91	83	83	91.6667	84.6667	84	92.3333	95	79.6667	94.6667	88.5	96	83	13	89	95	79.6667	15.3333	9.98117	6.21469	1	0	15.75	18
238	61	2	2	0	0	0	0	0	1	0	0	-1.5	1.5	-0.75	519	518	513	516.667	23.22	84	-1.86	9.49	77	73	97	92.6667	87.6667	90	93.3333	95.3333	99	80	70.6667	81	92	93.375	99	87.6667	11.3333	77.2222	81	70.6667	10.3333	24.3195	6.11334	3	1	15	16
239	36	2	2	0	0	0	0	0	0	0	1	-7.5	1.37	-6.815	496	491	494	493.667	26.2	93	-5.93	5.76	74	68	74.6667	73	60.3333	80.3333	75.3333	62.6667	81	76	73	59.3333	75.6667	72.875	81	60.3333	20.6667	69.4444	76	59.3333	16.6667	18.582	17.2098	2	0	12.375	13
240	50	2	2	0	0	0	0	0	0	0	0	0.75	0.75	1.125	518	519	517	518	21.49	96	-1.26	3.51	92	86	127	106.667	120.667	119.667	117.667	126	124	97.6667	93	117.333	117.333	119.875	127	106.667	20.3333	102.667	117.333	93	24.3333	22.4192	11.0184	3	1	16	18
241	51	1	2	0	1	1	0	0	1	0	0	-0.5	0	-0.5	566	567	568	567	23.2	91	-4.07	5.38	82	83	133.667	122.667	107.667	125.333	129	130	114.667	126	120.667	104	126.333	123.667	133.667	107.667	26	116.889	126	104	22	15.903	12.938	2	0	17	19
242	51	2	1	0	0	0	0	0	0	0	0	-7.25	0	-7.25	522	527	521	523.333	26.55	97	-2.24	2.55	86	78	95.6667	91.6667	72.3333	83.6667	90.3333	76	68.6667	76.6667	72.3333	82	94.3333	84.0833	95.6667	68.6667	27	77	82	72.3333	9.66667	13.9742	18.335	2	0	13.25	16
243	53	1	1	0	0	0	0	0	1	0	0	-2	0.25	-1.875	523	529	529	527	24.32	81	-4.54	9.01	92	78	106.667	101	105.667	102.667	106	99.6667	107.333	101.333	85.3333	96.6667	103.333	104.042	107.333	99.6667	7.66667	94.4444	101.333	85.3333	16	17.9816	4.20505	2	0	17.375	20
244	42	2	1	0	0	0	0	0	0	0	0	-2	0.75	-1.625	541	536	532	536.333	23.66	93	-3.17	4.77	86	84	100	92.6667	103	82	94.6667	88.3333	105	82	76.3333	79	86.6667	94.0417	105	82	23	79.1111	82	76.3333	5.66667	18.8303	12.8046	2	0	15.5	19
245	72	2	2	0	1	0	0	0	0	0	0	1.75	1.5	2.5	534	546	545	541.667	22.72	96	-1.17	3.52	91	77	83	97	102	84.6667	97.3333	61	83.6667	92.3333	89	89.3333	108.667	89.6667	108.667	61	47.6667	90.2222	92.3333	89	3.33333	0.743494	31.9703	1	0	17.375	19
246	45	1	2	0	0	0	0	0	0	0	0	-4.5	0	-4.5					26.37	95	-0.26	5.69	86	71	95.6667	107.333	74.3333	100.333	99.3333	90.6667	104.333	90	94.3333	95.3333	93	95.625	107.333	74.3333	33	93.2222	95.3333	90	5.33333	5.88235	22.2658	1	0	15	16
247	35	2	1	0	0	0	0	0	0	0	0	-3	1	-2.5	571	572	572	571.667	23.61	63	-15.84	13.55	62	66	98	91.3333	96	91.3333	97	86	69.6667	99	78.3333	85.6667	84.3333	89.2083	98	69.6667	28.3333	87.6667	99	78.3333	20.6667	12.1906	21.9057	2	0	15.25	17
248	38	2	1	0	0	0	0	0	0	0	0	-8	0.5	-7.75	513	508	510	510.333	25.81	90	-5.36	7.46	86	76	83.3333	83	72.6667	79	108.333	93.3333	83.3333	95.3333	88.6667	77.3333	87.3333	86.2917	108.333	72.6667	35.6667	87.1111	95.3333	77.3333	18	10.3815	15.7895	2	0	14.125	18
249	52	2	1	0	1	1	0	0	0	0	0	-4.75	0	-4.75	580	577	572	576.333	24.99	60	-14.36	15.51	64	60	106.333	101.333	109	74	111.333	101	79.3333	73.6667	73	78	95.6667	97.25	111.333	74	37.3333	74.8889	78	73	5	24.9357	23.9075	3	1	18.25	23
250	42	2	1	0	0	0	0	0	0	0	0	-7.75	1	-7.25	560	563	564	562.333	27.25	93	-3.67	9.58	54	68	90	70.6667	85.6667	97	112	93.6667	95.6667	94.6667	70	87.3333	103	93.4583	112	70.6667	41.3333	84	94.6667	70	24.6667	25.1003	24.387	3	1	14.875	17
251	50	2	1	0	1	1	0	0	0	1	0	-2.5	0.5	-2.25	572	572	567	570.333	23.57	88	-3.96	4.73	95	77	95.6667	89.6667	82	94.3333	79.3333	90.6667	84.6667	98.6667	101	95.6667	79	86.9167	95.6667	79	16.6667	98.4444	101	95.6667	5.33333	-10.0671	9.10834	1	0	15.625	18
252	50	2	1	0	0	0	0	0	0	0	0	-1	0.25	-0.875	552	559	558	556.333	23.27	93	-1.56	7.9	98	84	105.667	103.667	101.333	113.333	110	98.6667	99.3333	90.6667	99	94.6667	98.3333	103.792	113.333	98.3333	15	94.7778	99	90.6667	8.33333	12.6455	5.25893	2	0	12.125	15
253	73	2	2	0	1	0	0	0	1	0	0	0.25	1.5	1	555	556	557	556	22.63	92	-3.88	9.12	82	84	91.3333	90.3333	91.6667	104.667	103.667	98.3333	104.667	82.6667	98.3333	62.3333	79.3333	95.5	104.667	79.3333	25.3333	81.1111	98.3333	62.3333	36	34.7295	16.9284	3	1	14	15
254	49	1	2	0	0	0	0	0	0	0	0	-3	0.75	-2.625	544	523	525	530.667	25.53	97	-1.56	5.06	81	80	99.6667	109.667	94.6667	103.333	106.333	103	112.667	102.667	93	93.6667	107	104.542	112.667	94.6667	18	96.4444	102.667	93	9.66667	11.0403	9.44599	2	0	18	19
255	54	2	1	0	1	0	0	0	0	0	0	-1.25	0.25	-1.125	484	478	479	480.333	24.33	96	-2.63	4.27	82	74	84	87.6667	100.333	89.3333	100.667	75.3333	92	88.6667	78.3333	92	102	91.4167	102	75.3333	26.6667	86.3333	92	78.3333	13.6667	14.3118	17.5934	2	0	11.5	13
256	57	2	2	0	0	0	0	0	0	0	0	0.25	0	0.25	577	589	572	579.333	23.45	96	-1.93	4.42	94	81	103.333	92.3333	85.6667	87.6667	94.6667	93.3333	90	76.3333	72.3333	92	85.3333	91.5417	103.333	85.3333	18	80.2222	92	72.3333	19.6667	20.9832	6.78198	3	1	17.5	20
257	55	2	2	0	0	0	0	0	1	0	0	-3.5	0.25	-3.375	549	552	553	551.333	24.54	82	-9.24	12.47	74	71	98.3333	104.667	78.6667	107.333	116.333	106	86.3333	94.6667	98.6667	103.667	90.6667	98.5417	116.333	78.6667	37.6667	99	103.667	94.6667	9	3.93235	20.1691	1	0	14.625	21
258	54	2	1	0	0	0	0	0	0	0	0	-0.75	0	-0.75	555	549	549	551	24.08	94	-3.34	8.26	92	73	116.333	118	92	121.333	102.333	104.667	104.667	68	108.667	105.333	93.3333	106.583	121.333	92	29.3333	94	108.667	68	40.6667	36.2002	13.6826	3	1	15.25	20
259	69	2	1	0	0	0	0	0	0	0	0	-2	0.25	-1.875	538	534	536	536	24.77	64	-9.73	11.86	54	52	104.333	97	90.3333	99.3333	93.6667	94.3333	99.6667	89.3333	89.6667	90.3333	97	96.9583	104.333	90.3333	14	89.7778	90.3333	89.3333	1	7.8642	6.83283	1	0	14	17
260	49	1	2	0	1	0	0	0	1	0	0	-7.25	0.5	-7	547	558	559	554.667	27.96	97	-1.97	2.11	84	71	92.3333	112	90	114.333	92	103.667	114	99.3333	86.6667	94	95.6667	101.75	114.333	90	24.3333	93.3333	99.3333	86.6667	12.6667	14.8239	11.5479	2	0	15	18
261	54	2	1	0	0	0	0	0	0	0	0	-0.37	0.25	-0.245	522	524	520	522	23.3	94	-2.36	7.28	80	78	98	84.6667	86.3333	72.3333	109.667	105.333	98	90	95.3333	106	106.667	95.125	109.667	72.3333	37.3333	97.1111	106	90	16	5.38765	23.9597	1	0	13.125	16
262	69	2	1	0	1	0	0	0	0	0	0	0.5	1.25	1.125	510	502	500	504	23.16	97	-2.34	4.21	80	73	97.3333	108.667	79	84.3333	86	84	72.3333	85	96.6667	109.667	92.6667	88.0417	108.667	72.3333	36.3333	97.1111	109.667	85	24.6667	3.4548	17.8419	1	0	14	16
263	57	2	2	0	0	0	0	0	1	0	0	-9.5	0.25	-9.375	533	527	529	529.667	27.34	98	-1.72	2.1	94	79	74.6667	80	64.6667	72.6667	70.6667	75.3333	81.3333	81.6667	75	86	90	76.1667	90	64.6667	25.3333	80.8889	86	75	11	1.53173	15.0985	1	0	12.625	17
264	66	2	1	0	1	0	0	0	0	0	0	-0.25	0.75	0.125	552	553	554	553	24.25	99	1.02	2.02	78	73	110	85	99.3333	110	114.333	103.333	104.667	90.6667	104.333	101	111	104.708	114.333	85	29.3333	98.6667	104.333	90.6667	13.6667	13.4103	18.8221	2	0	15.75	17
265	70	1	2	0	0	0	0	0	0	0	0	-0.5	0.25	-0.375	522	520	521	521	24.85	92	-5.28	8	85	84	107.667	94.6667	90	91.3333	103.333	104.667	101.333	104.667	84	101.333	112.667	100.708	112.667	90	22.6667	96.6667	104.667	84	20.6667	16.5908	10.633	2	0	13.25	15
266	67	2	2	0	0	0	0	0	0	0	0	-2.5	3.5	-0.75	482	482	485	483	24.65	59	-14.45	14.48	63	72	114	124	76.3333	122	134.333	130.667	123	93.6667	126.333	135	145.667	121.25	145.667	76.3333	69.3333	118.333	135	93.6667	41.3333	22.7491	37.0447	3	1	15.625	18
267	43	2	2	0	0	0	0	0	0	0	0	-0.25	1	0.25	558	571	564	564.333	23.97	81	-3.59	9.17	73	62	82.3333	66.3333	77.6667	61	80	67.3333	76.3333	73	62.6667	68.6667	76.3333	73.4167	82.3333	61	21.3333	68.1111	73	62.6667	10.3333	14.6425	16.9126	2	0	15.125	16
[truncated: 26 more columns]
